# Supplementary material for: 1-Methyl-7-(4-nitro­phen­yl)-3-phenyl­pyrazolo[3,4-b]pyrrolo[3,4-d]pyridine-6,8(3H,7H)-dione
Source: Acta Crystallogr Sect E Struct Rep Online. 2008 Nov 13;64(Pt 12):o2356. doi: 10.1107/S1600536808037240 (PMC2959918; doi:10.1107/S1600536808037240)
Supplement: Supplementary file 2 [file e-64-o2356-Isup2.hkl]

#
# h,k,l, Fc-squared, Fo-squared, sigma(Fo-squared) and status flag
#
data_I
_shelx_title ' bc28 in P 21/c'
_shelx_refln_list_code          4
_shelx_F_calc_maximum      345.62
_exptl_crystal_F_000       824.00
_reflns_d_resolution_high  0.8318
 
loop_
 _symmetry_equiv_pos_as_xyz
 'x, y, z'
 '-x, y+1/2, -z+1/2'
 '-x, -y, -z'
 'x, -y-1/2, z-1/2'
 
_cell_length_a     9.6769
_cell_length_b    12.1408
_cell_length_c    17.4382
_cell_angle_alpha  90.000
_cell_angle_beta  119.451
_cell_angle_gamma  90.000
 
_shelx_F_squared_multiplier     1.000
 
loop_
 _refln_index_h
 _refln_index_k
 _refln_index_l
 _refln_F_squared_calc
 _refln_F_squared_meas
 _refln_F_squared_sigma
 _refln_observed_status
   1   0   0     1357.06     1328.02      9.76 o
   2   0   0    30433.20    30915.92    350.64 o
   3   0   0      177.92      195.81      5.04 o
   4   0   0     5112.01     5588.24     43.23 o
   5   0   0      247.39      308.44      8.48 o
   6   0   0      706.09      806.92     21.59 o
   7   0   0       29.38       23.19      2.63 o
   8   0   0       33.52       24.96      2.65 o
   9   0   0       42.49       37.26      2.39 o
  10   0   0       28.05       26.36      1.81 o
   1   1   0     2603.61     2845.05     84.24 o
   2   1   0     1447.88     1353.40     92.77 o
   3   1   0     1116.31     1112.23     11.13 o
   4   1   0      950.82     1079.94     35.85 o
   5   1   0      154.74      165.83      3.79 o
   6   1   0      107.31      127.56      2.80 o
   7   1   0      414.98      393.43      8.84 o
   8   1   0      203.58      211.45      7.39 o
   9   1   0       22.02       22.32      1.45 o
  10   1   0       11.54       11.58      1.33 o
   0   2   0      675.25      547.26      7.34 o
   1   2   0     1151.30     1111.30     11.38 o
   2   2   0      357.75      377.90      8.44 o
   3   2   0       25.01       20.05      1.27 o
   4   2   0       64.61       77.33      2.48 o
   5   2   0       82.15       76.75      2.38 o
   6   2   0      221.65      209.93      6.09 o
   7   2   0        0.13        4.97      2.01 o
   8   2   0        2.82       -0.68      5.96 o
   9   2   0       20.97       27.43      2.37 o
  10   2   0       28.99       27.22      1.73 o
   1   3   0     4935.99     5321.68     30.90 o
   2   3   0      485.55      472.80     10.06 o
   3   3   0     1437.77     1415.56     19.70 o
   4   3   0     1079.06     1160.06     20.50 o
   5   3   0      750.56      783.42     19.85 o
   6   3   0       23.75       25.14      2.28 o
   7   3   0        0.89       -4.11      6.50 o
   8   3   0      198.34      191.50      5.69 o
   9   3   0        1.88       -0.51      5.16 o
   0   4   0        6.33        5.03      0.95 o
   1   4   0     1063.19     1093.53     15.18 o
   2   4   0      913.48     1050.92     16.34 o
   3   4   0      307.66      392.30     11.26 o
   4   4   0        0.09       -4.06      4.06 o
   5   4   0      315.98      362.32     10.12 o
   6   4   0       16.74       10.12      2.16 o
   7   4   0       92.43      105.15      3.64 o
   8   4   0      183.70      177.28      5.50 o
   9   4   0        3.66        0.47      4.94 o
   1   5   0     4002.83     4471.90     35.73 o
   2   5   0       52.67       58.09      1.84 o
   3   5   0      410.57      430.81      9.12 o
   4   5   0      256.08      267.10      8.35 o
   5   5   0      544.01      569.52     13.01 o
   6   5   0        0.02        1.94      5.83 o
   7   5   0       64.80       65.95      3.11 o
   8   5   0       34.79       33.92      2.53 o
   9   5   0       37.62       29.56      1.96 o
   0   6   0      644.27      650.97     14.76 o
   1   6   0        1.95        0.64      3.77 o
   2   6   0     1064.24     1263.28     21.95 o
   3   6   0     1415.80     1412.59     25.28 o
   4   6   0      169.06      171.53      5.13 o
   5   6   0       21.99       25.77      2.28 o
   6   6   0       12.65       18.89      2.52 o
   7   6   0        8.95       10.94      2.15 o
   8   6   0      108.31      107.70      3.23 o
   9   6   0        2.84        0.71      3.60 o
   1   7   0       52.58       54.58      1.97 o
   2   7   0      393.76      450.62     10.31 o
   3   7   0       13.84       23.42      1.82 o
   4   7   0      962.70      972.31     24.51 o
   5   7   0        2.52        4.40      2.02 o
   6   7   0       31.34       36.52      2.51 o
   7   7   0       68.95       79.16      3.12 o
   8   7   0        0.43        2.00      1.48 o
   0   8   0      800.99      806.05     20.22 o
   1   8   0       17.41       20.27      1.56 o
   2   8   0      128.36      118.89      3.62 o
   3   8   0        0.10        1.96      1.75 o
   4   8   0      536.90      529.23     13.69 o
   5   8   0        0.23        2.83      1.96 o
   6   8   0      118.23      138.46      3.99 o
   7   8   0       48.19       46.08      2.39 o
   8   8   0       73.34       81.39      2.67 o
   1   9   0      602.49      592.45     13.66 o
   2   9   0       50.86       60.13      2.64 o
   3   9   0       57.05       64.05      3.01 o
   4   9   0      434.40      436.09     12.72 o
   5   9   0      102.57      117.74      3.68 o
   6   9   0      132.59      116.34      3.71 o
   7   9   0       19.13       24.74      1.94 o
   0  10   0      267.80      260.97      7.97 o
   1  10   0      182.18      180.25      5.38 o
   2  10   0        9.79       10.31      2.11 o
   3  10   0       23.15       26.14      2.46 o
   4  10   0       18.95       19.25      2.30 o
   5  10   0      184.15      197.27      6.24 o
   6  10   0        1.30       -2.62      4.48 o
   7  10   0        0.02       -2.96      3.22 o
   1  11   0        0.05        4.94      1.73 o
   2  11   0       75.06       66.53      3.20 o
   3  11   0       47.10       43.16      2.63 o
   4  11   0      146.48      158.95      5.13 o
   5  11   0       24.07       21.93      1.96 o
   6  11   0       17.20       19.80      1.52 o
   0  12   0       34.89       22.90      2.23 o
   1  12   0      286.41      307.37      8.97 o
   2  12   0        9.70       12.34      2.01 o
   3  12   0        0.00        1.26      1.55 o
   4  12   0        1.13       -2.04      4.02 o
   5  12   0        1.71        0.00      3.54 o
   1  13   0        0.04       -1.64      3.91 o
   2  13   0        0.01        0.00      4.39 o
   3  13   0       21.67       21.76      1.80 o
   4  13   0       13.75       10.80      1.46 o
   0  14   0       98.16      100.38      2.90 o
   1  14   0        5.08        6.13      1.34 o
   2  14   0        5.47        5.73      1.22 o
 -10   1   1        3.33        2.86      1.62 o
  -9   1   1       20.14       22.18      1.63 o
  -8   1   1       40.25       38.60      2.12 o
  -7   1   1        5.09        6.38      1.60 o
  -6   1   1       27.60       21.25      1.45 o
  -5   1   1      106.08      127.20      2.73 o
  -4   1   1      291.18      318.49      5.09 o
  -3   1   1       49.02       42.48      2.70 o
  -2   1   1     3225.67     3624.13    138.10 o
  -1   1   1     1559.89     1585.07     83.39 o
   0   1   1     1744.31     1876.20      5.57 o
   1   1   1      486.25      468.92     22.40 o
   2   1   1     2812.63     3031.79     86.11 o
   3   1   1      393.06      360.85     11.12 o
   4   1   1      187.12      166.71      3.33 o
   5   1   1      123.49      130.59      2.65 o
   6   1   1      328.06      330.19     12.50 o
   7   1   1       27.69       25.25      1.79 o
   8   1   1       48.19       46.76      2.00 o
   9   1   1        5.33        4.76      1.47 o
 -10   2   1        6.76        3.73      1.59 o
  -9   2   1        1.26        2.36      5.13 o
  -8   2   1      294.95      288.19      9.01 o
  -7   2   1      148.81      152.65      4.98 o
  -6   2   1       27.64       33.86      2.22 o
  -5   2   1      608.62      673.53     17.06 o
  -4   2   1        0.45        0.87      3.67 o
  -3   2   1      671.18      690.30     12.55 o
  -2   2   1      613.58      652.97     10.30 o
  -1   2   1      537.96      541.31      7.80 o
   0   2   1      175.65      182.11      7.59 o
   1   2   1     7316.89     5095.27    113.02 o
   2   2   1     3023.29     3099.04     24.88 o
   3   2   1       68.13       57.33      2.00 o
   4   2   1       97.13       91.91      2.69 o
   5   2   1      692.39      695.11     18.59 o
   6   2   1       93.35       99.82      3.41 o
   7   2   1      969.67      896.95     26.06 o
   8   2   1        4.39        4.59      2.00 o
   9   2   1       17.20       18.38      1.81 o
 -10   3   1      126.73      122.42      3.51 o
  -9   3   1      184.36      163.59      5.06 o
  -8   3   1        0.01       -6.70      6.70 o
  -7   3   1      209.37      221.82      5.70 o
  -6   3   1       89.51       93.85      3.04 o
  -5   3   1        9.69       13.01      1.67 o
  -4   3   1        3.44        0.97      4.06 o
  -3   3   1      720.40      708.30     13.55 o
  -2   3   1      679.72      640.28     11.18 o
  -1   3   1       48.98       30.90      1.17 o
   0   3   1      182.37      165.66      2.90 o
   1   3   1       53.82       66.16      1.80 o
   2   3   1      273.23      312.12      8.62 o
   3   3   1      279.32      327.40      7.15 o
   4   3   1     1546.31     1681.46     26.11 o
   5   3   1       14.73       15.59      1.94 o
   6   3   1      587.81      625.57     14.89 o
   7   3   1       22.03       28.31      2.57 o
   8   3   1        0.82       -0.64      5.15 o
   9   3   1       22.20       15.84      1.85 o
 -10   4   1        0.03        0.60      3.14 o
  -9   4   1        3.72        1.71      1.72 o
  -8   4   1        0.04       -1.44      2.10 o
  -7   4   1        6.77        0.00      6.84 o
  -6   4   1        2.74        3.80      2.00 o
  -5   4   1      104.41      143.37      4.68 o
  -4   4   1        8.51       13.76      1.39 o
  -3   4   1      420.31      419.45     11.36 o
  -2   4   1      196.36      197.29      5.12 o
  -1   4   1       66.42       50.44      1.54 o
   0   4   1     1590.36     1561.19     15.80 o
   1   4   1     2593.48     2832.08     25.56 o
   2   4   1       50.63       36.50      1.46 o
   3   4   1      279.49      274.20      7.17 o
   4   4   1     1163.78     1246.95     23.79 o
   5   4   1       17.30       16.48      1.89 o
   6   4   1        3.86        7.96      2.11 o
   7   4   1        4.00        2.42      2.09 o
   8   4   1       24.16       25.60      2.29 o
   9   4   1        0.70       -0.51      1.33 o
  -9   5   1       69.14       64.27      2.59 o
  -8   5   1        8.16        5.94      1.93 o
  -7   5   1       41.54       49.55      2.77 o
  -6   5   1       49.69       46.86      2.71 o
  -5   5   1      321.41      348.21     10.17 o
  -4   5   1       57.47       42.85      1.90 o
  -3   5   1      271.74      356.83      8.09 o
  -2   5   1     4120.53     4289.10     36.87 o
  -1   5   1      633.06      603.30     12.78 o
   0   5   1     3514.61     3687.09     22.47 o
   1   5   1       67.51       65.48      1.96 o
   2   5   1     1166.30     1251.78     20.23 o
   3   5   1       48.53       57.45      1.97 o
   4   5   1       27.63       21.55      1.82 o
   5   5   1       67.84       61.83      2.86 o
   6   5   1      523.65      515.82     13.89 o
   7   5   1        0.04       -1.36      5.95 o
   8   5   1       29.31       25.40      2.20 o
   9   5   1        7.99        6.88      1.48 o
  -9   6   1        5.86        3.33      1.51 o
  -8   6   1       68.88       70.27      2.96 o
  -7   6   1      204.85      207.66      6.06 o
  -6   6   1      367.64      374.10     12.10 o
  -5   6   1       86.32       92.03      3.19 o
  -4   6   1       33.70       34.29      2.05 o
  -3   6   1       23.86       32.10      1.73 o
  -2   6   1      202.56      208.20      5.30 o
  -1   6   1     5270.54     6555.17     48.82 o
   0   6   1      217.01      211.14      4.44 o
   1   6   1      259.50      277.03      7.07 o
   2   6   1      221.24      256.61      7.36 o
   3   6   1      334.92      366.51      9.56 o
   4   6   1        0.05       -1.55      1.55 o
   5   6   1       17.82       18.13      2.25 o
   6   6   1      521.28      534.71     14.30 o
   7   6   1        0.22        0.00      5.07 o
   8   6   1      113.54      108.94      3.17 o
  -9   7   1       78.16       79.42      2.37 o
  -8   7   1        1.00        4.64      1.72 o
  -7   7   1       69.61       71.43      3.13 o
  -6   7   1      764.15      775.01     17.17 o
  -5   7   1      366.87      385.08     11.79 o
  -4   7   1       28.15       29.31      2.13 o
  -3   7   1        3.37        1.94      5.14 o
  -2   7   1      783.27      834.38     19.33 o
  -1   7   1        1.48        0.83      1.17 o
   0   7   1        2.25        1.65      1.64 o
   1   7   1     1076.03     1187.91     22.75 o
   2   7   1      246.34      225.33      7.65 o
   3   7   1      419.78      421.07     10.88 o
   4   7   1       88.35       81.59      3.04 o
   5   7   1      494.26      460.45     12.99 o
   6   7   1     1030.84     1110.66     28.86 o
   7   7   1        8.03        9.07      1.85 o
   8   7   1       34.59       33.39      2.01 o
  -8   8   1        0.99        2.31      1.42 o
  -7   8   1      172.57      167.13      5.21 o
  -6   8   1        8.13        2.05      5.93 o
  -5   8   1     1037.17     1073.93     28.01 o
  -4   8   1      140.84      155.08      4.52 o
  -3   8   1       63.48       60.95      2.62 o
  -2   8   1       71.69       78.14      2.48 o
  -1   8   1        0.06        0.48      3.59 o
   0   8   1        2.41        3.66      0.89 o
   1   8   1       55.91       34.10      1.90 o
   2   8   1      118.96      109.04      2.99 o
   3   8   1      255.28      235.41      7.36 o
   4   8   1       28.92       31.23      2.40 o
   5   8   1      167.70      162.23      4.50 o
   6   8   1       28.47       29.63      2.40 o
   7   8   1        2.41        1.59      1.63 o
   8   8   1       17.08       16.81      1.67 o
  -8   9   1        0.09        0.25      1.33 o
  -7   9   1        2.60        3.45      1.62 o
  -6   9   1        1.40        0.00      5.45 o
  -5   9   1        1.42        6.29      1.89 o
  -4   9   1       46.05       49.37      2.84 o
  -3   9   1      104.47      119.65      3.91 o
  -2   9   1      170.15      156.66      4.79 o
  -1   9   1       28.33       28.17      2.12 o
   0   9   1        1.43        0.42      1.54 o
   1   9   1       20.28       22.44      2.11 o
   2   9   1       81.10       90.94      3.20 o
   3   9   1      720.83      717.26     16.17 o
   4   9   1      133.05      119.32      3.75 o
   5   9   1      176.31      177.58      5.52 o
   6   9   1       24.96       24.20      2.09 o
   7   9   1       30.29       31.65      1.96 o
  -7  10   1       37.91       41.57      2.04 o
  -6  10   1        0.39       -1.12      4.86 o
  -5  10   1      267.71      305.15      8.86 o
  -4  10   1        3.68        4.25      1.94 o
  -3  10   1      916.36      950.27     26.74 o
  -2  10   1      259.51      247.43      7.91 o
  -1  10   1      315.14      305.63      8.74 o
   0  10   1      217.30      196.84      4.24 o
   1  10   1      174.15      188.48      5.55 o
   2  10   1      106.98      101.85      3.47 o
   3  10   1      457.40      450.43     13.13 o
   4  10   1       77.67       69.00      3.12 o
   5  10   1      165.87      154.84      4.96 o
   6  10   1        7.25       10.01      1.64 o
   7  10   1        8.12       -0.22      1.21 o
  -6  11   1        4.86        8.67      1.47 o
  -5  11   1      241.40      239.25      7.46 o
  -4  11   1       22.41       22.52      2.13 o
  -3  11   1      523.85      542.90     14.27 o
  -2  11   1       14.36        1.38      6.42 o
  -1  11   1      457.10      415.91     12.69 o
   0  11   1      100.61       86.03      2.32 o
   1  11   1      770.56      701.20     16.28 o
   2  11   1        1.57        1.38      5.44 o
   3  11   1       14.37       17.71      2.24 o
   4  11   1        4.51        9.19      1.88 o
   5  11   1        1.61        2.87      1.49 o
   6  11   1        4.57        5.47      1.41 o
  -6  12   1        8.04        4.97      1.23 o
  -5  12   1        9.51        8.63      1.51 o
  -4  12   1        1.41       -3.68      3.68 o
  -3  12   1        1.62       -0.53      1.76 o
  -2  12   1        1.35       -0.64      4.93 o
  -1  12   1       19.12       21.57      2.18 o
   0  12   1       48.87       44.89      2.89 o
   1  12   1      153.04      122.02      3.65 o
   2  12   1       39.48       29.78      2.36 o
   3  12   1       17.48       20.31      1.96 o
   4  12   1        9.95       11.80      1.65 o
   5  12   1        0.39        1.09      3.27 o
  -4  13   1        2.48        6.24      1.29 o
  -3  13   1       29.70       29.57      1.92 o
  -2  13   1        2.70        0.52      3.65 o
  -1  13   1        1.47        2.34      1.53 o
   0  13   1        4.37        0.85      3.31 o
   1  13   1        3.52        5.22      1.48 o
   2  13   1        4.21        1.50      4.49 o
   3  13   1       42.84       43.29      2.00 o
   4  13   1        2.47        2.98      1.28 o
  -3  14   1        0.02        0.92      2.67 o
  -2  14   1       12.55       12.41      1.39 o
  -1  14   1       48.49       42.14      2.02 o
   0  14   1        5.48        5.73      0.99 o
   1  14   1        3.31        4.37      1.23 o
   2  14   1        0.88       -3.54      3.54 o
 -10   0   2        0.12       -4.75      4.75 o
  -9   0   2       10.66       19.27      2.29 o
  -8   0   2      241.46      245.27      7.48 o
  -7   0   2        5.16        9.57      2.51 o
  -6   0   2       24.93       17.06      2.00 o
  -5   0   2      193.58      191.16      6.69 o
  -4   0   2      450.62      558.20     12.50 o
  -3   0   2      847.20      856.69     12.85 o
  -2   0   2     4287.78     5032.31     26.18 o
  -1   0   2       12.10       45.50      1.37 o
   0   0   2    10047.21     7704.51     82.42 o
   1   0   2      382.24      364.74      6.98 o
   2   0   2     5806.19     6110.22     36.34 o
   3   0   2        5.44        7.63      1.11 o
   4   0   2      166.85      156.99      4.86 o
   5   0   2       16.61       12.41      1.72 o
   6   0   2       47.50       46.79      2.69 o
   7   0   2      306.44      311.51      9.36 o
   8   0   2        0.36       -3.78      5.57 o
   9   0   2      127.05      123.99      3.58 o
 -10   1   2        2.23        3.13      1.07 o
  -9   1   2      492.58      484.53      9.46 o
  -8   1   2       11.23        9.58      4.64 o
  -7   1   2       79.18       83.24      4.19 o
  -6   1   2      491.70      518.17     17.82 o
  -5   1   2     1225.54     1278.49     57.81 o
  -4   1   2      917.10      939.90     68.45 o
  -3   1   2     6954.11     8493.00    412.40 o
  -2   1   2     3569.75     4093.60    233.23 o
  -1   1   2     1430.64     1373.05     64.20 o
   0   1   2     8006.59     5933.61     52.44 o
   1   1   2     1641.70     1519.72     25.82 o
   2   1   2     2004.71     1965.65     14.09 o
   3   1   2        1.02        1.18      0.76 o
   4   1   2      292.16      334.28      5.78 o
   5   1   2       34.01       26.36      1.33 o
   6   1   2       59.46       61.44      2.07 o
   7   1   2      685.68      660.64     11.23 o
   8   1   2        5.28        1.61      3.97 o
   9   1   2       23.42       22.53      1.96 o
 -10   2   2       52.31       49.58      2.26 o
  -9   2   2       16.54       13.20      2.44 o
  -8   2   2       39.59       33.14      3.02 o
  -7   2   2       30.71       31.97      2.69 o
  -6   2   2      272.07      314.25      9.83 o
  -5   2   2       78.10       74.87      2.40 o
  -4   2   2      961.76     1092.65     18.09 o
  -3   2   2      776.34      796.08     13.17 o
  -2   2   2      331.28      313.31      7.46 o
  -1   2   2        0.01        0.51      0.87 o
   0   2   2       22.52       19.38      0.68 o
   1   2   2     2569.28     2686.23     21.08 o
   2   2   2      644.34      602.32     11.61 o
   3   2   2     1005.34      975.30     17.21 o
   4   2   2       83.65      121.58      3.91 o
   5   2   2       27.40       31.87      1.99 o
   6   2   2      352.12      370.34     11.61 o
   7   2   2      175.75      160.79      4.98 o
   8   2   2      121.76      132.64      4.21 o
   9   2   2       31.08       33.44      2.05 o
 -10   3   2        3.05        2.16      1.60 o
  -9   3   2       86.51       88.19      3.36 o
  -8   3   2       29.09       32.44      2.85 o
  -7   3   2      639.08      694.27     15.74 o
  -6   3   2      232.85      284.21      9.58 o
  -5   3   2      521.98      580.52     16.01 o
  -4   3   2      940.98     1082.86     18.90 o
  -3   3   2     2070.48     2299.79     24.05 o
  -2   3   2     1402.10     1530.62     17.09 o
  -1   3   2      112.39      122.08      3.54 o
   0   3   2     2798.85     2979.90     38.90 o
   1   3   2     2634.45     2659.26     23.19 o
   2   3   2      695.08      731.18     13.55 o
   3   3   2      466.37      554.31     13.70 o
   4   3   2      780.81      818.99     19.05 o
   5   3   2       37.84       30.55      2.18 o
   6   3   2       26.66       23.81      2.43 o
   7   3   2      243.12      219.78      6.91 o
   8   3   2        5.76        2.37      5.73 o
   9   3   2       18.33       17.68      1.68 o
 -10   4   2        6.23       10.63      1.56 o
  -9   4   2       34.72       45.26      2.65 o
  -8   4   2      733.60      763.75     17.10 o
  -7   4   2        3.65        3.06      2.24 o
  -6   4   2      141.06      138.00      4.31 o
  -5   4   2      310.26      339.90      9.36 o
  -4   4   2     2505.02     2896.17     33.28 o
  -3   4   2       47.58       45.80      1.59 o
  -2   4   2     1593.66     1744.71     20.41 o
  -1   4   2      310.46      313.62      8.25 o
   0   4   2       27.49       40.73      0.94 o
   1   4   2     1250.15     1247.86     17.37 o
   2   4   2      399.72      472.06     11.91 o
   3   4   2       30.71       35.61      1.70 o
   4   4   2      713.55      785.77     19.50 o
   5   4   2       99.74       94.79      3.19 o
   6   4   2      517.76      462.76     13.34 o
   7   4   2        6.76        4.95      1.90 o
   8   4   2       13.06       12.36      1.87 o
   9   4   2        0.71        0.34      3.11 o
 -10   5   2        0.48        0.77      1.25 o
  -9   5   2        8.28       12.21      1.85 o
  -8   5   2       19.44       24.79      2.46 o
  -7   5   2       49.33       52.15      2.95 o
  -6   5   2       36.72       38.59      2.65 o
  -5   5   2      505.30      554.56     12.31 o
  -4   5   2      364.56      354.87      9.21 o
  -3   5   2      338.35      412.00     12.06 o
  -2   5   2     1237.91     1267.88     19.48 o
  -1   5   2      182.29      199.21      5.54 o
   0   5   2     3035.77     3175.70     67.88 o
   1   5   2     3619.05     4176.15     36.31 o
   2   5   2      529.83      593.12     14.45 o
   3   5   2      338.49      372.03      9.18 o
   4   5   2       33.98       33.04      2.03 o
   5   5   2        6.13        7.76      2.01 o
   6   5   2      110.89      106.97      3.52 o
   7   5   2        0.04        1.98      4.71 o
   8   5   2       17.28       19.29      1.79 o
  -9   6   2       42.02       52.27      2.37 o
  -8   6   2        0.05       -5.22      5.22 o
  -7   6   2       68.16       77.33      3.23 o
  -6   6   2        0.47        1.94      5.39 o
  -5   6   2      152.31      170.82      5.61 o
  -4   6   2       67.57       90.23      2.63 o
  -3   6   2      300.94      340.54      8.74 o
  -2   6   2       36.36       40.15      1.69 o
  -1   6   2      230.09      205.57      6.22 o
   0   6   2       20.34       18.91      0.95 o
   1   6   2     1044.67     1217.04     21.14 o
   2   6   2        0.72        0.75      1.24 o
   3   6   2      754.25      762.96     19.58 o
   4   6   2        2.54        1.70      5.10 o
   5   6   2      719.38      716.18     16.18 o
   6   6   2       39.78       26.97      2.56 o
   7   6   2      355.54      360.07     11.40 o
   8   6   2        3.50        4.52      1.41 o
  -9   7   2        2.12       -4.35      4.35 o
  -8   7   2        3.18        1.71      4.73 o
  -7   7   2       23.16       20.30      2.48 o
  -6   7   2       41.61       36.92      2.76 o
  -5   7   2        0.03       -1.87      5.62 o
  -4   7   2      304.76      314.51     10.08 o
  -3   7   2      124.38      143.66      4.67 o
  -2   7   2       86.95       87.37      2.50 o
  -1   7   2     1134.13     1186.33     22.44 o
   0   7   2      284.12      273.64      5.49 o
   1   7   2      574.41      606.97     16.88 o
   2   7   2      161.35      154.61      4.82 o
   3   7   2       89.57       81.74      2.69 o
   4   7   2       59.71       49.45      2.65 o
   5   7   2        2.77        1.38      6.64 o
   6   7   2        0.07        1.43      1.84 o
   7   7   2        0.01       -1.67      1.68 o
   8   7   2        8.63        9.54      1.41 o
  -8   8   2        4.63       -2.92      4.78 o
  -7   8   2      176.77      180.74      5.49 o
  -6   8   2       78.15       93.25      3.44 o
  -5   8   2       93.29      106.27      3.55 o
  -4   8   2       41.73       51.10      2.59 o
  -3   8   2      210.03      251.79      7.41 o
  -2   8   2      124.04      112.37      3.60 o
  -1   8   2       92.61       87.25      2.65 o
   0   8   2      126.55      149.11      3.94 o
   1   8   2      524.90      511.22     11.97 o
   2   8   2       84.65       88.39      3.11 o
   3   8   2       50.92       47.35      2.64 o
   4   8   2      400.33      405.08     12.53 o
   5   8   2      484.88      474.05     13.63 o
   6   8   2        0.33        2.49      5.44 o
   7   8   2       54.76       53.37      2.42 o
  -8   9   2        5.14        1.93      3.88 o
  -7   9   2        1.00        0.00      5.07 o
  -6   9   2        0.08       -1.32      5.51 o
  -5   9   2      150.59      178.26      5.29 o
  -4   9   2       20.31       19.65      2.23 o
  -3   9   2      397.89      410.94     12.10 o
  -2   9   2       25.88       35.00      2.25 o
  -1   9   2      308.58      312.63     10.20 o
   0   9   2      348.18      357.69      7.63 o
   1   9   2      568.24      597.44     13.95 o
   2   9   2       14.62       14.57      2.05 o
   3   9   2      428.53      451.13     12.96 o
   4   9   2      124.88      129.10      3.87 o
   5   9   2        7.29        0.66      4.89 o
   6   9   2        1.42        0.13      1.48 o
   7   9   2       14.74       15.17      1.52 o
  -7  10   2        3.35        3.06      1.46 o
  -6  10   2        8.03        4.30      1.90 o
  -5  10   2      294.71      290.47      8.61 o
  -4  10   2      177.71      183.01      5.17 o
  -3  10   2       22.73       22.23      2.24 o
  -2  10   2        9.17       12.23      2.15 o
  -1  10   2        6.87        7.16      1.91 o
   0  10   2      114.68      117.92      2.92 o
   1  10   2       52.02       50.83      2.81 o
   2  10   2      339.31      337.28      9.60 o
   3  10   2      341.38      318.03      9.23 o
   4  10   2        0.07        3.70      1.69 o
   5  10   2       10.06        8.76      1.78 o
   6  10   2       11.02        9.78      1.62 o
  -7  11   2        3.24        3.41      1.22 o
  -6  11   2       21.13       18.85      1.80 o
  -5  11   2       13.75       11.34      1.96 o
  -4  11   2       62.62       67.34      3.08 o
  -3  11   2       24.08       19.99      2.24 o
  -2  11   2      102.31       86.63      3.38 o
  -1  11   2      149.68      115.11      3.74 o
   0  11   2       85.83       73.25      2.28 o
   1  11   2       28.39       22.52      2.37 o
   2  11   2       28.51       34.23      2.36 o
   3  11   2        0.02       -3.22      5.04 o
   4  11   2        0.00        1.72      4.95 o
   5  11   2       24.68       21.10      1.84 o
   6  11   2       13.00       14.45      1.36 o
  -6  12   2       14.05       12.90      1.46 o
  -5  12   2        2.58        0.00      3.88 o
  -4  12   2        0.13        2.08      1.52 o
  -3  12   2       42.82       41.78      2.43 o
  -2  12   2       49.04       37.22      2.43 o
  -1  12   2       27.90       25.78      2.20 o
   0  12   2        1.04        1.76      1.22 o
   1  12   2       66.37       53.97      2.67 o
   2  12   2        4.99        9.88      1.80 o
   3  12   2      123.21      115.24      3.75 o
   4  12   2        0.01       -0.89      3.71 o
   5  12   2       53.99       58.50      2.09 o
  -5  13   2        0.56        0.00      2.79 o
  -4  13   2        3.43        3.06      1.27 o
  -3  13   2        1.09       -0.48      3.85 o
  -2  13   2        3.00        5.82      1.60 o
  -1  13   2        0.48        1.65      1.43 o
   0  13   2        1.36        0.75      1.02 o
   1  13   2        3.99       -4.71      5.04 o
   2  13   2        0.87        2.00      1.38 o
   3  13   2       14.36       15.12      1.64 o
  -3  14   2        0.58        0.00      3.17 o
  -2  14   2        6.32        5.35      1.40 o
  -1  14   2        5.91        6.39      1.51 o
   0  14   2        5.05        6.56      1.03 o
   1  14   2        3.25        4.25      1.38 o
   2  14   2       17.16       17.32      1.49 o
 -10   1   3        3.31       -1.00      3.69 o
  -9   1   3        2.03        3.72      3.79 o
  -8   1   3        0.02        2.62      2.13 o
  -7   1   3       10.18       15.43      1.72 o
  -6   1   3       11.99       12.28      1.41 o
  -5   1   3     2991.76     3500.79    283.62 o
  -4   1   3      941.26      984.04     76.40 o
  -3   1   3     9145.54    11849.47    414.73 o
  -2   1   3      305.53      280.06      4.69 o
  -1   1   3      874.13      828.56      6.82 o
   0   1   3     9872.85     7214.29    100.40 o
   1   1   3    12855.79     9193.67    126.18 o
   2   1   3      758.87      783.81     77.67 o
   3   1   3     1715.47     1772.38     16.97 o
   4   1   3        4.91       -0.29      3.02 o
   5   1   3        0.01       -0.04      1.29 o
   6   1   3      219.70      216.16      4.81 o
   7   1   3      168.71      189.42      3.88 o
   8   1   3        0.19       -1.41      3.38 o
   9   1   3       90.69       92.23      3.32 o
 -10   2   3       31.94       30.60      2.25 o
  -9   2   3      843.31      878.27     25.23 o
  -8   2   3      162.28      181.88      5.33 o
  -7   2   3       30.12       23.20      2.84 o
  -6   2   3       14.09       13.61      2.03 o
  -5   2   3      190.10      287.62      7.85 o
  -4   2   3      589.66      609.85     13.51 o
  -3   2   3      905.75      897.90     13.79 o
  -2   2   3      609.34      567.02      9.83 o
  -1   2   3      300.57      289.38      6.58 o
   0   2   3      153.16      122.09      2.42 o
   1   2   3     8645.12    10187.12     48.59 o
   2   2   3     1156.70     1143.33     17.01 o
   3   2   3      646.97      649.08     15.02 o
   4   2   3      108.48       93.57      2.90 o
   5   2   3        0.62        2.90      1.53 o
   6   2   3      452.54      438.19     12.90 o
   7   2   3      446.54      441.03     13.12 o
   8   2   3        6.35        5.03      1.65 o
   9   2   3        2.35        4.70      1.25 o
 -10   3   3        8.56        9.06      1.71 o
  -9   3   3       16.52       15.89      2.43 o
  -8   3   3      667.25      706.60     16.64 o
  -7   3   3      141.40      142.51      4.40 o
  -6   3   3      187.94      227.05      6.12 o
  -5   3   3      739.35      880.44     19.25 o
  -4   3   3     1176.29     1326.92     20.56 o
  -3   3   3        1.65        2.90      1.04 o
  -2   3   3      152.91      130.57      4.07 o
  -1   3   3      153.56      134.55      3.86 o
   0   3   3        9.65       19.92      0.81 o
   1   3   3      465.38      433.83      9.93 o
   2   3   3      744.75      797.23     15.18 o
   3   3   3      332.21      388.18      8.72 o
   4   3   3      287.92      299.44      9.09 o
   5   3   3       82.74       81.80      3.05 o
   6   3   3       98.14       92.43      3.49 o
   7   3   3       72.13       51.86      2.95 o
   8   3   3       36.97       38.80      2.34 o
 -10   4   3       17.64       13.17      1.75 o
  -9   4   3        0.31        3.16      1.91 o
  -8   4   3        3.59        4.57      2.23 o
  -7   4   3        2.84       -6.58      6.58 o
  -6   4   3      149.11      174.39      4.92 o
  -5   4   3        2.04       -1.75      3.90 o
  -4   4   3       49.10       76.21      2.30 o
  -3   4   3       34.42       31.10      1.39 o
  -2   4   3      125.49      105.78      3.31 o
  -1   4   3       29.17       18.75      1.14 o
   0   4   3      224.70      183.80      3.46 o
   1   4   3      137.83        1.26      2.75 o
   2   4   3      156.95      123.82      3.47 o
   3   4   3     1961.14     2207.36     30.58 o
   4   4   3      144.31      145.94      4.31 o
   5   4   3      464.27      461.15     12.57 o
   6   4   3        0.22       -5.52      6.25 o
   7   4   3       17.88       22.31      2.30 o
   8   4   3        0.85       -0.06      1.50 o
 -10   5   3       14.67       19.24      1.63 o
  -9   5   3       55.25       46.18      2.63 o
  -8   5   3      225.36      222.89      6.95 o
  -7   5   3        2.99       -6.06      6.50 o
  -6   5   3      714.87      804.50     22.98 o
  -5   5   3      221.57      224.44      5.74 o
  -4   5   3       46.43       44.06      1.88 o
  -3   5   3       67.28       58.31      1.89 o
  -2   5   3      190.75      177.14      5.55 o
  -1   5   3       65.81       67.84      2.00 o
   0   5   3     5364.99     5809.38     43.71 o
   1   5   3     1329.91     1360.13     21.04 o
   2   5   3     1785.94     2043.92     28.11 o
   3   5   3       25.18       22.00      1.68 o
   4   5   3      249.69      231.27      6.95 o
   5   5   3      140.26      146.18      4.26 o
   6   5   3      750.99      771.63     17.25 o
   7   5   3        0.01       -4.95      5.40 o
   8   5   3       14.36       13.83      1.60 o
  -9   6   3       28.41       24.33      2.05 o
  -8   6   3      198.34      198.68      6.38 o
  -7   6   3       54.07       62.21      3.08 o
  -6   6   3       34.47       33.91      2.57 o
  -5   6   3      113.51      116.96      3.38 o
  -4   6   3      862.39      947.42     21.50 o
  -3   6   3      743.10      713.53     17.58 o
  -2   6   3      104.14      111.52      3.56 o
  -1   6   3      845.67      995.05     18.96 o
   0   6   3      393.08      406.13      7.08 o
   1   6   3       63.29       83.86      2.48 o
   2   6   3      134.17      128.27      4.10 o
   3   6   3       22.02       21.55      1.75 o
   4   6   3      360.41      345.05     10.95 o
   5   6   3      410.05      388.07     12.40 o
   6   6   3      172.65      168.63      5.49 o
   7   6   3       24.85       18.37      2.16 o
   8   6   3       36.77       32.23      1.89 o
  -9   7   3        0.06       -0.05      1.38 o
  -8   7   3      166.71      164.25      4.97 o
  -7   7   3      735.61      804.19     17.49 o
  -6   7   3        2.84        3.40      2.12 o
  -5   7   3        1.99       -6.11      6.11 o
  -4   7   3      258.72      270.71      7.58 o
  -3   7   3      344.58      414.98     10.48 o
  -2   7   3       66.05       58.64      2.12 o
  -1   7   3       53.36       63.64      2.29 o
   0   7   3      457.72      477.09      7.39 o
   1   7   3      607.68      628.68     17.48 o
   2   7   3       35.99       36.68      2.06 o
   3   7   3       87.68       99.82      3.19 o
   4   7   3      174.55      146.55      4.56 o
   5   7   3       11.78        9.86      2.23 o
   6   7   3       16.21       13.22      2.14 o
   7   7   3      155.68      140.16      4.31 o
  -9   8   3        1.55       -2.98      3.09 o
  -8   8   3        0.19        1.56      4.51 o
  -7   8   3        0.56       -1.95      5.15 o
  -6   8   3      120.30      129.16      3.96 o
  -5   8   3       29.08       32.70      2.63 o
  -4   8   3      455.03      438.89     12.01 o
  -3   8   3      479.22      521.85     12.54 o
  -2   8   3       98.56       94.87      2.79 o
  -1   8   3        0.11       -3.86      3.86 o
   0   8   3      131.36      131.80      3.50 o
   1   8   3      128.88      119.61      3.80 o
   2   8   3      841.52      807.86     22.55 o
   3   8   3      523.32      538.45     13.87 o
   4   8   3      180.37       -2.08      2.08 o
   5   8   3      165.53      160.62      5.25 o
   6   8   3       10.37       12.46      1.77 o
   7   8   3       20.89       21.17      1.69 o
  -8   9   3      126.11      136.03      3.95 o
  -7   9   3       10.90        8.96      1.89 o
  -6   9   3      172.43      184.70      5.63 o
  -5   9   3      474.90      492.95     13.96 o
  -4   9   3       27.82       26.92      2.51 o
  -3   9   3      429.83      439.23     12.37 o
  -2   9   3       73.87       76.97      2.93 o
  -1   9   3       28.87       28.18      2.20 o
   0   9   3       25.30       18.90      2.28 o
   1   9   3        0.20        1.47      1.61 o
   2   9   3       99.76      105.64      3.47 o
   3   9   3        0.71        1.39      5.19 o
   4   9   3        0.04        3.89      1.82 o
   5   9   3        3.90        0.00      4.80 o
   6   9   3       15.87       20.93      1.83 o
   7   9   3        7.78        9.27      1.31 o
  -8  10   3       75.75       78.33      2.29 o
  -7  10   3       52.45       44.77      2.19 o
  -6  10   3        2.22        3.17      1.78 o
  -5  10   3      284.90      327.33      9.24 o
  -4  10   3      190.67      191.60      5.68 o
  -3  10   3       34.00       30.90      2.74 o
  -2  10   3        4.71       -2.72      6.30 o
  -1  10   3      271.09      246.53      6.92 o
   0  10   3        6.11        5.35      1.46 o
   1  10   3      775.74      725.61     16.33 o
   2  10   3      308.04      315.78      9.10 o
   3  10   3       26.85       29.07      2.42 o
   4  10   3        2.25       -2.56      5.03 o
   5  10   3        5.91        2.63      5.29 o
   6  10   3       26.29       30.00      1.82 o
  -7  11   3        9.25        9.89      1.45 o
  -6  11   3       23.66       34.89      2.10 o
  -5  11   3       96.15       94.10      3.21 o
  -4  11   3       20.74       30.10      2.28 o
  -3  11   3      121.05      110.55      3.50 o
  -2  11   3        1.86        2.10      1.88 o
  -1  11   3       94.70       92.86      3.36 o
   0  11   3       95.72       75.35      2.28 o
   1  11   3       77.36       73.73      3.14 o
   2  11   3       24.37       22.52      2.06 o
   3  11   3       89.31       90.31      3.17 o
   4  11   3       73.43       71.07      2.67 o
   5  11   3       10.67        9.69      1.37 o
  -6  12   3        3.76        6.73      1.33 o
  -5  12   3       13.16       13.64      1.60 o
  -4  12   3        0.12       -4.44      4.85 o
  -3  12   3        5.41        1.83      4.36 o
  -2  12   3        2.64       -1.29      5.85 o
  -1  12   3        0.43        0.82      1.74 o
   0  12   3        0.52        1.83      9.88 o
   1  12   3       69.73       59.82      2.65 o
   2  12   3        0.35       -1.73      4.36 o
   3  12   3       11.29       13.56      1.78 o
   4  12   3       52.30       59.57      2.30 o
  -5  13   3        7.97       10.71      1.40 o
  -4  13   3        2.41        2.32      1.28 o
  -3  13   3       11.09       11.24      1.58 o
  -2  13   3        6.61        2.62      1.70 o
  -1  13   3       17.16       13.09      1.78 o
   0  13   3       24.00       24.70      1.89 o
   1  13   3       38.14       42.94      2.18 o
   2  13   3        4.57        6.74      1.31 o
   3  13   3       13.75       12.92      1.46 o
  -3  14   3        9.64       11.81      1.34 o
  -2  14   3        5.93       10.22      1.36 o
  -1  14   3       92.00       83.10      2.59 o
   0  14   3       15.71       22.73      2.38 o
   1  14   3        0.09        0.67      1.13 o
 -11   0   4        0.34       -1.29      1.29 o
 -10   0   4        2.90        3.83      1.84 o
  -9   0   4      287.87      299.13      9.14 o
  -8   0   4       11.57       12.80      2.68 o
  -7   0   4        0.12       -7.77      7.77 o
  -6   0   4        6.83        6.94      2.14 o
  -5   0   4     2576.38     3001.40     32.96 o
  -4   0   4     2919.77     3028.03     28.59 o
  -3   0   4    13350.03     9643.98    194.71 o
  -2   0   4   119454.32   185741.83   1183.33 o
  -1   0   4     1941.51     1728.80     15.40 o
   0   0   4    18799.09    14913.80    232.68 o
   1   0   4    10877.06    12677.25     57.01 o
   2   0   4      324.86      329.82      9.79 o
   3   0   4      225.25      202.80      6.31 o
   4   0   4     1862.18     1901.44     30.59 o
   5   0   4      803.56      830.84     22.83 o
   6   0   4       56.94       47.45      2.75 o
   7   0   4       36.35       35.78      2.47 o
   8   0   4        7.35        2.02      4.90 o
 -11   1   4        0.32        2.02      1.19 o
 -10   1   4       69.74       72.50      2.10 o
  -9   1   4      187.18      176.07      3.34 o
  -8   1   4      210.99      212.12     15.59 o
  -7   1   4      130.10      133.08     14.79 o
  -6   1   4      191.51      235.57     14.05 o
  -5   1   4      148.58      148.94      3.25 o
  -4   1   4      163.39      145.97      4.16 o
  -3   1   4     1054.98     1089.30     36.06 o
  -2   1   4     2917.60     2932.55     90.18 o
  -1   1   4     2859.82     2926.66     20.84 o
   0   1   4     4415.72     4488.51     20.55 o
   1   1   4     1470.44     1359.84     11.94 o
   2   1   4     8511.55     9999.50     40.60 o
   3   1   4      802.36      730.84     11.78 o
   4   1   4      309.41      315.28      9.64 o
   5   1   4      411.26      400.17     16.15 o
   6   1   4       20.36       19.05      1.65 o
   7   1   4        2.59        1.60      1.91 o
   8   1   4       22.69       22.07      1.37 o
 -10   2   4        6.14        2.06      5.15 o
  -9   2   4       50.71       51.08      3.14 o
  -8   2   4        1.86       -0.76      2.55 o
  -7   2   4        0.75        6.25      2.32 o
  -6   2   4       16.84       19.46      2.19 o
  -5   2   4        0.19        1.02      1.50 o
  -4   2   4       26.24       29.55      1.50 o
  -3   2   4      188.79      170.60      4.73 o
  -2   2   4       58.32       66.72      1.86 o
  -1   2   4     2533.80     2386.62     20.38 o
   0   2   4     1733.53     1685.99     17.35 o
   1   2   4      434.26      412.31      9.86 o
   2   2   4      302.17      312.23      7.00 o
   3   2   4     1116.56     1085.21     20.64 o
   4   2   4       37.44       35.60      1.97 o
   5   2   4       97.06       97.85      3.22 o
   6   2   4        0.00       -2.76      5.16 o
   7   2   4       43.48       31.92      2.38 o
   8   2   4        0.21        1.45      3.82 o
 -10   3   4       29.39       27.81      2.27 o
  -9   3   4        0.71        2.69      2.20 o
  -8   3   4       28.58       25.22      2.87 o
  -7   3   4      444.60      510.78     13.70 o
  -6   3   4        1.94        2.48      5.55 o
  -5   3   4        2.98        0.38      4.70 o
  -4   3   4       47.85       67.99      2.12 o
  -3   3   4      421.19      474.11     10.99 o
  -2   3   4      262.37      303.93      8.18 o
  -1   3   4     2185.70     2163.88     21.11 o
   0   3   4        3.26        1.85      0.89 o
   1   3   4     1626.61     1595.90     20.48 o
   2   3   4     1312.72     1341.77     21.27 o
   3   3   4      704.09      770.87     18.31 o
   4   3   4       16.90       12.13      1.74 o
   5   3   4       51.51       66.02      2.87 o
   6   3   4      357.40      343.01      9.69 o
   7   3   4        3.40        6.68      1.95 o
   8   3   4        0.35        1.47      1.33 o
 -10   4   4      187.24      186.56      5.25 o
  -9   4   4        0.25       -5.02      6.27 o
  -8   4   4       31.67       27.82      2.80 o
  -7   4   4        6.89        3.93      2.37 o
  -6   4   4        0.21       -2.15      5.92 o
  -5   4   4      324.69      391.73      9.71 o
  -4   4   4      612.59      669.18     15.77 o
  -3   4   4     3574.59     4037.71     35.70 o
  -2   4   4      450.09      379.85     10.18 o
  -1   4   4      250.24      240.03      5.76 o
   0   4   4       77.73       63.49      1.83 o
   1   4   4      237.58      289.35      6.77 o
   2   4   4        3.83       -1.78      3.50 o
   3   4   4     1123.51     1275.13     24.59 o
   4   4   4       30.05       37.34      2.08 o
   5   4   4      247.19      256.09      7.18 o
   6   4   4       11.50        5.19      2.01 o
   7   4   4        7.72        5.08      1.73 o
   8   4   4       24.25       20.40      1.70 o
 -10   5   4       18.68       17.11      1.75 o
  -9   5   4       49.14       49.34      2.92 o
  -8   5   4       64.86       67.66      3.18 o
  -7   5   4      172.22      191.94      5.27 o
  -6   5   4      600.51      609.70     14.03 o
  -5   5   4       98.00      101.10      3.43 o
  -4   5   4        1.83       -2.76      4.19 o
  -3   5   4      531.22      562.56     14.29 o
  -2   5   4      485.89      513.03     12.89 o
  -1   5   4     3160.71     3455.03     33.16 o
   0   5   4       24.38       24.79      1.19 o
   1   5   4        8.21        8.03      1.25 o
   2   5   4       15.85       10.45      1.46 o
   3   5   4      459.99      453.22     11.19 o
   4   5   4       14.49       15.12      2.03 o
   5   5   4       59.32       55.72      2.78 o
   6   5   4       23.53        2.04      7.73 o
   7   5   4       87.43       78.38      2.93 o
   8   5   4       38.82       35.80      1.89 o
 -10   6   4        0.03       -3.47      3.47 o
  -9   6   4        0.27        1.59      4.95 o
  -8   6   4       13.27       13.87      2.19 o
  -7   6   4        7.94        7.27      2.39 o
  -6   6   4        4.06        3.01      2.11 o
  -5   6   4      903.25      938.95     23.28 o
  -4   6   4      305.56      353.71      9.70 o
  -3   6   4      208.77      248.27      7.60 o
  -2   6   4      408.00      371.53      8.62 o
  -1   6   4       11.01       15.03      1.33 o
   0   6   4     1184.26     1318.86     16.01 o
   1   6   4       57.68       52.31      1.92 o
   2   6   4      595.25      579.60     12.31 o
   3   6   4      280.20      315.26     10.07 o
   4   6   4        0.20       -3.21      5.25 o
   5   6   4        0.32       -2.08      6.00 o
   6   6   4      155.45      155.67      4.65 o
   7   6   4       61.39       62.08      2.46 o
  -9   7   4       15.21       16.26      1.77 o
  -8   7   4        2.26       -3.71      4.79 o
  -7   7   4        0.59       -4.17      6.36 o
  -6   7   4     1342.09     1427.74     32.09 o
  -5   7   4        2.57       -1.21      4.61 o
  -4   7   4      739.73      790.57     21.36 o
  -3   7   4      204.73      197.56      6.10 o
  -2   7   4       15.89       17.75      1.53 o
  -1   7   4       77.03       83.60      2.39 o
   0   7   4      466.50      445.09      7.40 o
   1   7   4      100.38       98.98      3.09 o
   2   7   4      309.75      306.38      9.75 o
   3   7   4      148.44      149.67      4.48 o
   4   7   4       31.78       28.00      2.49 o
   5   7   4       42.59       31.25      2.61 o
   6   7   4       43.78       47.32      2.51 o
   7   7   4       46.50       45.25      2.08 o
  -9   8   4       36.06       35.88      2.05 o
  -8   8   4       81.56       87.52      3.05 o
  -7   8   4      111.76      118.24      3.64 o
  -6   8   4      662.02      695.86     16.55 o
  -5   8   4      238.44      246.89      7.16 o
  -4   8   4      113.75      116.14      3.52 o
  -3   8   4      526.60      528.49     12.81 o
  -2   8   4      109.41      110.74      3.45 o
  -1   8   4      158.77      157.81      4.52 o
   0   8   4      452.18      437.12      7.97 o
   1   8   4      206.90      236.65      7.27 o
   2   8   4        3.99       12.09      1.87 o
   3   8   4       20.14       18.51      2.41 o
   4   8   4      500.17      493.26     13.83 o
   5   8   4       33.27       32.12      2.47 o
   6   8   4        7.47        8.70      1.70 o
   7   8   4        9.95       10.12      1.36 o
  -8   9   4       87.72       96.42      2.97 o
  -7   9   4        0.37        6.14      1.71 o
  -6   9   4      386.56      414.36     12.52 o
  -5   9   4      143.25      150.08      4.39 o
  -4   9   4        5.18        0.84      2.09 o
  -3   9   4      332.08      352.71     11.47 o
  -2   9   4      836.00      803.59     23.38 o
  -1   9   4        0.09        2.36      1.76 o
   0   9   4      247.26      220.73      4.53 o
   1   9   4        6.92        5.62      1.89 o
   2   9   4      116.37      111.76      3.67 o
   3   9   4      321.18      340.09      9.48 o
   4   9   4       10.11        3.33      6.69 o
   5   9   4       81.06       95.95      3.10 o
   6   9   4       51.22       59.20      2.19 o
  -8  10   4       30.53       25.84      1.72 o
  -7  10   4        9.60       10.70      1.65 o
  -6  10   4       11.31       12.75      2.10 o
  -5  10   4        8.63       10.38      2.12 o
  -4  10   4      692.37      667.08     15.91 o
  -3  10   4      957.68      944.11     26.65 o
  -2  10   4       44.86       36.75      2.58 o
  -1  10   4      416.21      429.95     12.66 o
   0  10   4      199.03      202.53      4.31 o
   1  10   4        6.27        4.98      1.95 o
   2  10   4       20.55       22.24      2.20 o
   3  10   4       30.42       35.25      2.46 o
   4  10   4       48.57       50.91      2.56 o
   5  10   4       20.06       20.97      1.89 o
   6  10   4        6.83        5.95      1.32 o
  -7  11   4        0.09       -0.48      1.35 o
  -6  11   4       17.34       20.03      1.90 o
  -5  11   4       25.12       28.89      2.20 o
  -4  11   4       26.91       29.05      2.40 o
  -3  11   4       54.25       60.84      3.03 o
  -2  11   4      102.25       90.18      3.44 o
  -1  11   4       10.79        9.99      2.21 o
   0  11   4      116.62      111.59      2.58 o
   1  11   4        3.14        6.42      1.81 o
   2  11   4       78.94       83.98      3.12 o
   3  11   4        0.59        1.77      4.22 o
   4  11   4       63.46       64.12      2.48 o
   5  11   4       65.65       75.54      2.31 o
  -6  12   4        0.11       -1.85      3.65 o
  -5  12   4        2.59        0.95      4.10 o
  -4  12   4       38.23       52.66      2.44 o
  -3  12   4       44.44       44.10      2.59 o
  -2  12   4       35.24       34.02      2.37 o
  -1  12   4      137.21      142.11      4.39 o
   0  12   4        2.62        2.42      1.53 o
   1  12   4        1.14       -1.79      4.26 o
   2  12   4       10.03        7.47      1.59 o
   3  12   4        3.51        4.75      1.45 o
   4  12   4        2.73        4.07      1.31 o
  -5  13   4      101.49      112.31      3.20 o
  -4  13   4       25.45       27.37      1.68 o
  -3  13   4        1.51        0.47      3.72 o
  -2  13   4        9.05        2.04      5.26 o
  -1  13   4        3.06        2.33      1.45 o
   0  13   4        0.18        0.90      2.51 o
   1  13   4        0.41       -0.23      1.32 o
   2  13   4        1.72        2.07      1.30 o
   3  13   4        9.78        8.60      1.34 o
  -3  14   4       13.01       15.40      1.40 o
  -2  14   4       21.10       18.61      1.63 o
  -1  14   4        0.00        0.36      3.73 o
   0  14   4        0.79        4.01      1.57 o
   1  14   4       25.84       20.48      1.46 o
 -11   1   5       13.43       11.32      1.14 o
 -10   1   5        0.00       -0.15      2.98 o
  -9   1   5       18.28       15.02      1.91 o
  -8   1   5       85.11       91.19     10.76 o
  -7   1   5      122.63      136.16     12.47 o
  -6   1   5      591.32      642.69     40.79 o
  -5   1   5      224.71      231.06      7.78 o
  -4   1   5       72.76       74.26      1.65 o
  -3   1   5      419.66      351.52      6.39 o
  -1   1   5     1124.68     1022.04      9.55 o
   0   1   5      253.96      241.01     15.47 o
   1   1   5     1209.47     1153.38     12.15 o
   2   1   5      508.42      528.25     10.30 o
   3   1   5       14.26       17.71      2.56 o
   4   1   5       39.04       35.49      1.49 o
   5   1   5       13.51       15.52      1.53 o
   6   1   5      289.58      291.47      6.40 o
   7   1   5      103.50      104.20      2.44 o
   8   1   5        5.75        2.19      5.66 o
 -11   2   5        0.83        0.92      1.42 o
 -10   2   5       95.66       92.80      3.37 o
  -9   2   5      339.41      348.13      9.99 o
  -8   2   5      120.43      137.58      4.41 o
  -7   2   5      444.51      496.74     12.81 o
  -6   2   5      295.06      268.35      8.75 o
  -5   2   5      288.68      334.58      8.35 o
  -4   2   5      388.92      396.23     11.19 o
  -3   2   5      254.69      273.86      5.94 o
  -2   2   5     5235.87     5368.10     34.89 o
  -1   2   5      905.78      807.43     12.70 o
   0   2   5     3092.88     3029.94     20.57 o
   1   2   5        7.37        6.11      1.12 o
   2   2   5      905.82      832.45     17.07 o
   3   2   5     1044.90     1112.49     22.33 o
   4   2   5        2.71        2.71      1.50 o
   5   2   5      518.66      482.23     13.07 o
   6   2   5      380.56      379.43     12.38 o
   7   2   5       23.28       26.54      2.12 o
   8   2   5       11.36        9.13      1.59 o
 -10   3   5       39.98       40.32      2.47 o
  -9   3   5      509.29      542.60     14.83 o
  -8   3   5      235.96      245.16      7.53 o
  -7   3   5        5.77       -1.82      7.03 o
  -6   3   5       50.85       60.56      2.50 o
  -5   3   5        4.90       -0.77      4.94 o
  -4   3   5       49.68       49.64      1.82 o
  -3   3   5      267.57      295.17      6.62 o
  -2   3   5      504.35      504.94     11.22 o
  -1   3   5       52.29       46.07      1.46 o
   0   3   5      103.58      100.83      2.16 o
   1   3   5      473.83      432.00     11.82 o
   2   3   5      877.73      901.02     18.75 o
   3   3   5      399.83      354.92      9.44 o
   4   3   5      136.65      116.38      3.60 o
   5   3   5       93.01       89.39      3.40 o
   6   3   5       28.27       25.05      2.46 o
   7   3   5       87.15       77.40      2.95 o
   8   3   5       14.34       13.74      1.57 o
 -10   4   5       23.86       19.91      2.06 o
  -9   4   5       21.51       21.04      2.69 o
  -8   4   5        0.02       -2.09      6.70 o
  -7   4   5       11.30        9.78      2.47 o
  -6   4   5      378.35      406.88     11.11 o
  -5   4   5      193.95      251.59      8.12 o
  -4   4   5      344.94      417.01      8.92 o
  -3   4   5      381.21      438.03     11.87 o
  -2   4   5      307.14      335.51      7.06 o
  -1   4   5      452.74      497.05     11.96 o
   0   4   5       26.07       34.06      1.03 o
   1   4   5      150.42      140.06      4.29 o
   2   4   5      643.02      696.04     17.39 o
   3   4   5       58.86       54.81      2.25 o
   4   4   5      220.54      206.23      6.34 o
   5   4   5       56.29       55.49      2.88 o
   6   4   5       33.25       26.83      2.49 o
   7   4   5        0.01       -5.28      5.28 o
   8   4   5        8.92        4.83      1.34 o
 -10   5   5        0.00        1.70      3.85 o
  -9   5   5        9.79       11.20      2.15 o
  -8   5   5       77.97       76.72      3.37 o
  -7   5   5        6.70       12.77      2.44 o
  -6   5   5       17.33       21.73      2.20 o
  -5   5   5        4.91        4.26      1.47 o
  -4   5   5       53.92       65.82      2.16 o
  -3   5   5        8.88       10.18      1.30 o
  -2   5   5      773.30      735.18     15.84 o
  -1   5   5       23.98       26.08      1.41 o
   0   5   5      574.45      602.35     10.52 o
   1   5   5      172.19      190.89      5.33 o
   2   5   5     1763.54     1681.89     28.84 o
   3   5   5       66.55       57.62      2.45 o
   4   5   5       66.98       60.08      2.85 o
   5   5   5       23.34       26.78      2.37 o
   6   5   5       26.87       34.32      2.47 o
   7   5   5       10.16       11.04      1.58 o
 -10   6   5        5.40       -1.79      4.04 o
  -9   6   5        3.28        1.96      1.87 o
  -8   6   5      312.83      321.63      9.18 o
  -7   6   5       28.20       31.87      2.64 o
  -6   6   5       15.54       14.05      2.28 o
  -5   6   5      104.03       97.72      3.37 o
  -4   6   5        0.58       -4.50      4.50 o
  -3   6   5     1214.95     1437.30     25.18 o
  -2   6   5      474.75      478.44     14.10 o
  -1   6   5      170.41      128.39      3.88 o
   0   6   5       57.66       70.56      2.29 o
   1   6   5       84.91       97.84      2.95 o
   2   6   5      192.20      177.46      5.31 o
   3   6   5        9.34        5.93      1.90 o
   4   6   5       91.70       91.72      3.33 o
   5   6   5        1.91        1.12      1.80 o
   6   6   5      121.65      107.85      3.70 o
   7   6   5        0.62       -0.84      3.04 o
  -9   7   5        0.00        0.00      4.77 o
  -8   7   5      238.59      269.54      8.24 o
  -7   7   5      248.78      264.31      7.36 o
  -6   7   5        8.39        0.67      5.72 o
  -5   7   5       32.39       42.25      2.49 o
  -4   7   5       42.66       47.61      2.40 o
  -3   7   5       11.75       16.83      1.58 o
  -2   7   5       27.72       32.56      1.92 o
  -1   7   5      430.11      488.22     10.95 o
   0   7   5       56.41       55.47      1.53 o
   1   7   5      994.58     1031.03     24.10 o
   2   7   5       21.51        0.00      4.81 o
   3   7   5       86.57      100.31      3.34 o
   4   7   5      991.97      989.20     27.34 o
   5   7   5        8.69        2.64      5.75 o
   6   7   5       50.89       60.82      2.54 o
   7   7   5        0.42        1.66      1.28 o
  -9   8   5        4.64        6.35      1.49 o
  -8   8   5       53.42       54.66      2.63 o
  -7   8   5      259.29      293.75      7.80 o
  -6   8   5        8.08        2.08      7.49 o
  -5   8   5      135.26      127.13      3.87 o
  -4   8   5      120.33      116.83      3.82 o
  -3   8   5       41.69       44.49      2.40 o
  -2   8   5      256.72      240.65      7.06 o
  -1   8   5       16.40       18.76      1.86 o
   0   8   5      716.96      660.60     14.94 o
   1   8   5       89.76       78.96      2.98 o
   2   8   5       71.13       72.09      3.02 o
   3   8   5      356.34      349.07      9.61 o
   4   8   5       46.00       48.26      2.72 o
   5   8   5        5.97        7.75      1.68 o
   6   8   5       64.46       75.63      2.51 o
  -8   9   5        5.38        7.80      1.72 o
  -7   9   5       22.54       24.04      2.32 o
  -6   9   5       14.38       20.28      2.35 o
  -5   9   5      266.30      291.00      8.88 o
  -4   9   5      284.47      276.34      7.58 o
  -3   9   5      304.20      298.53      8.79 o
  -2   9   5      546.10      602.21     14.43 o
  -1   9   5       94.77      100.70      3.25 o
   0   9   5       14.08       13.33      1.47 o
   1   9   5      232.88      247.13      7.04 o
   2   9   5      336.92      329.72     11.53 o
   3   9   5       76.53       68.10      3.11 o
   4   9   5       12.42       -0.63      5.34 o
   5   9   5        0.81        2.31      1.60 o
   6   9   5        6.79        5.96      1.34 o
  -8  10   5        1.75       -1.46      1.46 o
  -7  10   5       49.82       50.17      2.46 o
  -6  10   5        6.98       -3.70      6.59 o
  -5  10   5      266.28      287.41      8.67 o
  -4  10   5      216.36      223.11      6.15 o
  -3  10   5      162.54      160.94      4.89 o
  -2  10   5       21.62       27.71      2.34 o
  -1  10   5      228.62      228.82      6.78 o
   0  10   5       63.04       59.89      2.27 o
   1  10   5      213.15      189.29      5.81 o
   2  10   5      115.34       96.13      3.52 o
   3  10   5      150.14      133.60      3.95 o
   4  10   5       30.27       23.85      2.04 o
   5  10   5        4.21        1.20      3.48 o
  -7  11   5       38.50       36.01      2.11 o
  -6  11   5        4.05        7.90      1.53 o
  -5  11   5       68.19       65.82      2.80 o
  -4  11   5       37.85       44.45      2.55 o
  -3  11   5      712.67      746.54     16.71 o
  -2  11   5      299.93      264.49      8.49 o
  -1  11   5      740.83      694.71     16.25 o
   0  11   5        1.54       -0.29      3.54 o
   1  11   5        0.83        2.67      1.53 o
   2  11   5       23.95       20.08      2.10 o
   3  11   5        2.35        2.08      1.44 o
   4  11   5        6.06        8.38      1.45 o
  -6  12   5       33.05       39.04      1.99 o
  -5  12   5       18.55       16.91      1.82 o
  -4  12   5       23.63       18.72      1.91 o
  -3  12   5        7.12        5.11      1.90 o
  -2  12   5        0.77       -1.86      3.87 o
  -1  12   5      123.96      109.19      3.36 o
   0  12   5       39.75       34.37      4.10 o
   1  12   5        1.75        6.19      1.54 o
   2  12   5       27.18       33.70      1.97 o
   3  12   5        9.22       11.00      1.37 o
  -5  13   5        9.73       10.13      1.33 o
  -4  13   5        0.41        1.23      3.24 o
  -3  13   5        4.01        6.54      1.47 o
  -2  13   5       35.34       31.53      2.01 o
  -1  13   5        1.06        1.48      3.30 o
   0  13   5       46.07       44.88      3.57 o
   1  13   5        9.62        9.85      1.40 o
   2  13   5       22.49       24.32      1.72 o
  -2  14   5        0.02       -2.28      3.72 o
  -1  14   5        0.25       -3.52      3.52 o
   0  14   5        7.82        5.54      2.00 o
 -11   0   6        1.36        1.52      4.53 o
 -10   0   6       11.92       16.98      2.61 o
  -9   0   6       60.94       68.84      3.59 o
  -8   0   6      390.02      465.92     14.25 o
  -7   0   6        3.47        2.14      2.30 o
  -6   0   6     3463.48     3718.78     42.35 o
  -5   0   6      338.35      336.33      8.12 o
  -4   0   6      854.34      799.94     15.24 o
  -3   0   6       38.70       30.48      1.35 o
  -1   0   6        1.99       -1.19      2.83 o
   0   0   6     1785.12     1717.62     36.34 o
   1   0   6        7.90        7.87      1.15 o
   2   0   6      302.53      283.42      7.59 o
   3   0   6        2.46        1.86      3.89 o
   4   0   6       45.29       55.15      2.59 o
   5   0   6      198.20      201.61      5.71 o
   6   0   6       57.58       59.47      3.00 o
   7   0   6        0.04       -1.65      4.57 o
   8   0   6       17.09       14.34      1.45 o
 -11   1   6       94.74       85.73      2.78 o
 -10   1   6       64.13       56.29      7.43 o
  -9   1   6       36.64       34.80      4.50 o
  -8   1   6        0.00        0.32      6.04 o
  -7   1   6      192.73      201.78     11.12 o
  -6   1   6       47.02       57.53      5.81 o
  -5   1   6      947.03      994.43     13.64 o
  -4   1   6      381.46      344.12     18.27 o
  -3   1   6       94.42      116.19     64.08 o
  -2   1   6     7786.11     8594.46    129.63 o
  -1   1   6      125.64      142.48      7.60 o
   0   1   6      532.02      495.70      6.62 o
   1   1   6      316.84      300.93     10.43 o
   2   1   6        0.44        0.35      2.20 o
   3   1   6      119.49       94.39      5.66 o
   4   1   6      171.69      171.87      3.77 o
   5   1   6      451.53      396.88     15.13 o
   6   1   6       58.18       51.53      6.13 o
   7   1   6       56.03       64.99      1.88 o
   8   1   6        5.86        6.60      0.93 o
 -11   2   6        6.89        8.69      1.64 o
 -10   2   6       27.40       32.39      2.51 o
  -9   2   6      100.39      112.23      4.03 o
  -8   2   6       30.81       34.75      3.36 o
  -7   2   6      138.74      148.99      4.03 o
  -6   2   6      748.49      821.35     20.41 o
  -5   2   6      296.50      328.03      8.30 o
  -4   2   6     1148.44     1192.82     19.31 o
  -3   2   6      286.16      259.26      5.98 o
  -2   2   6      216.57      181.95      4.88 o
  -1   2   6      357.61      333.08      9.13 o
   0   2   6        0.34        1.23      0.94 o
   1   2   6       25.11       27.04      1.45 o
   2   2   6      998.29     1048.08     20.60 o
   3   2   6       44.39       48.46      2.20 o
   4   2   6      993.67     1082.92     26.27 o
   5   2   6      150.65      136.10      3.95 o
   6   2   6      186.74      206.18      5.88 o
   7   2   6       26.93       33.08      2.23 o
 -11   3   6        5.42        4.46      1.51 o
 -10   3   6        1.55       -0.55      4.79 o
  -9   3   6       50.83       75.81      3.51 o
  -8   3   6        8.75       -2.77      2.77 o
  -7   3   6      323.23      361.98     11.14 o
  -6   3   6       27.53       28.75      2.27 o
  -5   3   6     1610.10     1963.15     28.87 o
  -4   3   6      411.70      474.40     13.04 o
  -3   3   6     3067.76     3327.73     31.78 o
  -2   3   6     1461.41     1460.41     19.72 o
  -1   3   6     1137.78     1125.95     17.52 o
   0   3   6      206.74      236.25      4.39 o
   1   3   6      674.11      712.94     16.02 o
   2   3   6        7.44       -4.27      4.27 o
   3   3   6      124.32      117.72      3.39 o
   4   3   6        0.10       -5.00      5.00 o
   5   3   6      155.09      146.56      4.75 o
   6   3   6       83.72       83.43      3.29 o
   7   3   6        2.47        3.62      1.59 o
 -10   4   6      237.31      238.88      7.24 o
  -9   4   6       47.22       45.19      3.04 o
  -8   4   6       97.71       95.28      3.72 o
  -7   4   6       57.65       53.21      3.16 o
  -6   4   6      388.52      444.70     11.72 o
  -5   4   6      300.36      287.24      8.54 o
  -4   4   6     1022.74     1051.25     20.23 o
  -3   4   6     1341.79     1312.71     21.13 o
  -2   4   6       59.43       63.05      1.78 o
  -1   4   6      243.07      212.31      6.17 o
   0   4   6      385.93      377.59      6.79 o
   1   4   6        4.88        6.07      1.24 o
   2   4   6     1486.07     1511.72     27.29 o
   3   4   6      429.81      420.89     11.43 o
   4   4   6      774.98      740.08     16.11 o
   5   4   6        2.39        3.48      1.85 o
   6   4   6       32.48       35.55      2.36 o
   7   4   6       68.79       72.24      2.58 o
 -10   5   6        0.79        1.48      1.58 o
  -9   5   6       83.44       91.25      3.42 o
  -8   5   6       48.15       57.65      3.18 o
  -7   5   6      231.85      241.24      7.11 o
  -6   5   6      203.13      211.33      6.17 o
  -5   5   6       69.43       54.36      2.20 o
  -4   5   6       41.50       49.69      1.99 o
  -3   5   6      723.43      671.74     16.48 o
  -2   5   6       38.90       45.67      1.77 o
  -1   5   6     1248.21     1432.60     23.35 o
   0   5   6       41.55       40.29      1.57 o
   1   5   6       71.31       86.79      2.49 o
   2   5   6       46.63       47.96      2.20 o
   3   5   6        4.54        3.82      1.76 o
   4   5   6      136.11      121.74      3.77 o
   5   5   6       26.61       26.25      2.48 o
   6   5   6        9.22        8.34      1.70 o
   7   5   6        2.34        5.45      1.36 o
 -10   6   6        0.60       -2.71      4.01 o
  -9   6   6        9.86       11.59      1.87 o
  -8   6   6       27.74       26.83      2.53 o
  -7   6   6      126.51      133.67      3.88 o
  -6   6   6       33.62       32.29      2.47 o
  -5   6   6        0.23        1.17      1.68 o
  -4   6   6        2.26        0.97      4.67 o
  -3   6   6      176.82      151.92      4.55 o
  -2   6   6        0.23        2.12      1.29 o
  -1   6   6      296.32      288.22      8.27 o
   0   6   6       75.33       72.04      1.77 o
   1   6   6     1097.39     1068.51     23.68 o
   2   6   6        5.76       -3.98      5.54 o
   3   6   6      235.28      215.12      6.60 o
   4   6   6        0.84       -1.96      1.96 o
   5   6   6      282.86      271.47      7.36 o
   6   6   6       39.71       35.32      2.16 o
   7   6   6       22.68       22.88      1.63 o
 -10   7   6       11.88       13.56      1.50 o
  -9   7   6       16.15       14.65      1.99 o
  -8   7   6       17.99       19.68      2.27 o
  -7   7   6      199.65      217.03      6.17 o
  -6   7   6      270.11      282.87      8.77 o
  -5   7   6      172.17      188.91      6.25 o
  -4   7   6       39.77       46.79      2.36 o
  -3   7   6       26.97       34.63      1.95 o
  -2   7   6      142.83      133.57      4.06 o
  -1   7   6       48.11       53.87      2.17 o
   0   7   6      608.68      605.49      9.30 o
   1   7   6       17.94       22.08      1.98 o
   2   7   6      171.77      173.24      5.14 o
   3   7   6       33.51       34.00      2.65 o
   4   7   6        4.38        4.56      1.84 o
   5   7   6        0.43        0.61      5.03 o
   6   7   6        0.02       -4.01      4.01 o
  -9   8   6       55.62       54.92      2.32 o
  -8   8   6        0.49       -6.06      6.06 o
  -7   8   6        0.71       -2.01      6.67 o
  -6   8   6       20.01       19.66      2.38 o
  -5   8   6        4.11       -3.36      6.20 o
  -4   8   6      655.82      656.13     15.10 o
  -3   8   6       24.72       23.94      2.15 o
  -2   8   6      173.32      195.33      5.81 o
  -1   8   6      221.72      234.32      7.31 o
   0   8   6       30.73       28.45      1.51 o
   1   8   6      594.80      583.41     14.51 o
   2   8   6      427.52      401.43     12.50 o
   3   8   6      712.62      688.31     16.28 o
   4   8   6       35.35       28.59      2.36 o
   5   8   6       44.28       45.94      2.34 o
   6   8   6        5.55        5.91      1.45 o
  -9   9   6        3.73        1.87      3.90 o
  -8   9   6       15.48       22.16      1.95 o
  -7   9   6       15.11       -1.22      6.63 o
  -6   9   6        1.79        5.47      2.05 o
  -5   9   6       33.72       37.43      2.67 o
  -4   9   6        2.52        1.89      1.95 o
  -3   9   6       11.25       15.50      2.25 o
  -2   9   6      145.49      136.57      4.14 o
  -1   9   6      171.74      176.62      5.45 o
   0   9   6       56.57       53.67      2.16 o
   1   9   6       93.07       94.78      3.41 o
   2   9   6      420.81      429.98     12.94 o
   3   9   6       79.95       80.75      3.25 o
   4   9   6        1.27        2.91      1.51 o
   5   9   6        6.15        7.05      1.39 o
  -8  10   6        2.09        3.56      1.30 o
  -7  10   6       81.51       88.39      2.83 o
  -6  10   6       50.36       52.86      2.63 o
  -5  10   6       61.42       68.76      3.12 o
  -4  10   6        9.66       12.39      2.19 o
  -3  10   6       11.09       14.72      2.18 o
  -2  10   6        0.07       -3.46      5.90 o
  -1  10   6       43.77       44.68      2.90 o
   0  10   6       51.26       53.94      1.99 o
   1  10   6      120.61      119.52      3.77 o
   2  10   6       31.65       27.96      2.34 o
   3  10   6       18.35       15.43      1.85 o
   4  10   6        0.14       -4.19      4.19 o
   5  10   6       10.86       14.26      1.39 o
  -7  11   6        0.09        1.50      1.32 o
  -6  11   6       11.53       11.80      1.82 o
  -5  11   6       18.26       21.85      2.12 o
  -4  11   6       70.41       71.68      2.95 o
  -3  11   6       47.38       40.75      2.63 o
  -2  11   6       39.97       44.99      2.68 o
  -1  11   6        6.14        6.53      1.89 o
   0  11   6       48.75       51.86      1.94 o
   1  11   6        0.39        1.28      5.02 o
   2  11   6       10.91       11.25      1.77 o
   3  11   6        2.83        5.94      1.39 o
   4  11   6       10.80       13.36      1.47 o
  -6  12   6       10.69       11.36      1.56 o
  -5  12   6       22.40       21.62      1.93 o
  -4  12   6        0.46        0.54      4.01 o
  -3  12   6       25.96       32.06      2.16 o
  -2  12   6       13.96       13.83      1.85 o
  -1  12   6       43.60       45.71      2.52 o
   0  12   6       53.09       46.77      2.28 o
   1  12   6       17.58       16.35      1.81 o
   2  12   6        0.10        2.61      1.27 o
   3  12   6        6.49        5.75      1.23 o
  -5  13   6       13.91       14.30      1.39 o
  -4  13   6        5.43        7.59      1.37 o
  -3  13   6       67.64       73.38      2.48 o
  -2  13   6       28.18       34.10      1.88 o
  -1  13   6        4.93        2.37      1.51 o
   0  13   6        6.11        6.09      5.03 o
   1  13   6       11.92       12.30      1.48 o
 -11   1   7       21.48       17.64      1.50 o
 -10   1   7       46.60       45.45      7.91 o
  -9   1   7       21.69       19.42      2.21 o
  -8   1   7      619.53      655.44     18.19 o
  -7   1   7      706.00      781.42     25.50 o
  -6   1   7     1094.54     1029.39     31.55 o
  -5   1   7      801.00      884.35     17.76 o
  -4   1   7      493.35      500.09      9.05 o
  -3   1   7      165.66      147.51      3.42 o
  -2   1   7        2.32        0.45      1.26 o
  -1   1   7     2119.67     2077.90     16.89 o
   0   1   7       16.65       16.17      0.64 o
   1   1   7     2653.81     2818.28     41.88 o
   2   1   7      510.15      458.19     13.43 o
   3   1   7      115.15      122.42      2.55 o
   4   1   7       14.80       14.70      6.85 o
   5   1   7      356.23      363.93      7.66 o
   6   1   7        3.67        2.81      4.66 o
   7   1   7       66.93       66.47      1.75 o
 -11   2   7      177.92      164.17      4.88 o
 -10   2   7       66.12       73.98      3.29 o
  -9   2   7      117.24      132.45      4.43 o
  -8   2   7        1.26       -4.66      7.62 o
  -7   2   7      187.51      209.97      6.52 o
  -6   2   7      277.46      305.24      9.45 o
  -5   2   7      124.30      110.68      3.55 o
  -4   2   7      457.55      407.79     12.00 o
  -3   2   7       99.50      124.98      3.73 o
  -2   2   7     3611.36     3675.47     32.80 o
  -1   2   7       15.98       15.20      1.19 o
   0   2   7      422.78      412.53      8.32 o
   1   2   7     1110.98     1079.30     20.54 o
   2   2   7     1313.77     1221.45     23.95 o
   3   2   7      316.49      337.52     10.34 o
   4   2   7        9.45        9.00      2.09 o
   5   2   7      762.46      766.33     17.20 o
   6   2   7       13.57       14.60      2.09 o
   7   2   7        0.72       -4.58      4.58 o
 -11   3   7        1.08        1.57      1.50 o
 -10   3   7      258.89      274.04      8.21 o
  -9   3   7       14.02       17.85      2.75 o
  -8   3   7      149.88      176.55      5.22 o
  -7   3   7       24.09       21.55      2.68 o
  -6   3   7      110.93      128.56      3.60 o
  -5   3   7      342.15      371.82      9.32 o
  -4   3   7       35.68       28.31      1.61 o
  -3   3   7      519.80      530.37     13.19 o
  -2   3   7      539.55      556.30     13.20 o
  -1   3   7       60.08       60.98      1.78 o
   0   3   7     1245.62     1335.72     15.40 o
   1   3   7      644.16      599.72     15.93 o
   2   3   7       73.25       75.89      2.39 o
   3   3   7      403.83      402.49     11.48 o
   4   3   7        7.11        6.95      2.05 o
   5   3   7      417.86      371.04     12.30 o
   6   3   7        5.84        8.57      1.61 o
   7   3   7        1.88       -2.00      3.69 o
 -11   4   7       14.08       12.07      1.55 o
 -10   4   7        2.04        2.62      5.27 o
  -9   4   7        8.10        7.53      2.46 o
  -8   4   7        2.92        3.96      2.22 o
  -7   4   7       19.85       18.85      2.54 o
  -6   4   7       36.57       28.77      2.33 o
  -5   4   7       35.91       38.33      2.02 o
  -4   4   7      294.94      288.11      8.14 o
  -3   4   7      519.51      555.08     14.53 o
  -2   4   7      310.21      311.16      7.67 o
  -1   4   7        0.52       -3.79      3.79 o
   0   4   7       68.21       73.65      2.82 o
   1   4   7      536.03      556.49     16.28 o
   2   4   7       69.01       70.59      2.43 o
   3   4   7      311.56      303.41      8.37 o
   4   4   7       52.08       48.55      2.82 o
   5   4   7       19.52       27.89      2.32 o
   6   4   7        3.91        1.13      4.66 o
   7   4   7      157.77      162.25      5.06 o
 -10   5   7       90.10       85.97      2.93 o
  -9   5   7       33.52       29.28      2.50 o
  -8   5   7      262.25      285.16      9.08 o
  -7   5   7        3.03        4.08      2.24 o
  -6   5   7       61.51       61.71      2.97 o
  -5   5   7       14.14       15.00      1.78 o
  -4   5   7       21.60       17.43      1.69 o
  -3   5   7      778.77      826.21     18.54 o
  -2   5   7       15.81       21.69      1.50 o
  -1   5   7      170.86      171.55      5.31 o
   0   5   7      876.79      925.36     14.52 o
   1   5   7        1.27       -0.98      3.90 o
   2   5   7        0.01       -5.07      5.07 o
   3   5   7      143.99      135.27      4.00 o
   4   5   7      669.12      672.37     16.10 o
   5   5   7        3.95        4.84      1.95 o
   6   5   7       43.90       36.75      2.36 o
 -10   6   7        9.87       10.51      1.63 o
  -9   6   7        4.11       -2.94      5.79 o
  -8   6   7       60.37       67.55      3.18 o
  -7   6   7        9.20       12.71      2.32 o
  -6   6   7       13.70       15.38      2.29 o
  -5   6   7      602.01      660.61     14.25 o
  -4   6   7      273.92      281.35      8.94 o
  -3   6   7        7.64        0.00      4.42 o
  -2   6   7      180.97      169.33      5.60 o
  -1   6   7       11.81       13.65      1.51 o
   0   6   7       71.32       79.80      2.58 o
   1   6   7      166.04      151.25      4.54 o
   2   6   7       39.00       35.95      2.42 o
   3   6   7      109.70      102.43      3.48 o
   4   6   7      149.39      127.42      3.86 o
   5   6   7        1.07        0.00      3.97 o
   6   6   7        2.03        2.47      1.40 o
 -10   7   7        0.01        0.98      1.26 o
  -9   7   7       43.42       52.71      2.60 o
  -8   7   7       50.99       48.30      2.82 o
  -7   7   7       59.02       54.14      3.04 o
  -6   7   7      162.61      177.25      5.59 o
  -5   7   7       16.85       23.01      2.21 o
  -4   7   7       35.08       34.09      2.48 o
  -3   7   7      156.97      163.18      4.69 o
  -2   7   7        0.01       -0.89      1.52 o
  -1   7   7      721.79      779.19     21.25 o
   0   7   7       58.17       51.57      1.80 o
   1   7   7       24.80       36.85      2.31 o
   2   7   7       56.09       54.31      2.75 o
   3   7   7      314.41      310.85      9.22 o
   4   7   7      204.30      196.62      6.18 o
   5   7   7        2.15        4.72      1.58 o
   6   7   7       24.81       26.04      1.68 o
  -9   8   7       23.81       32.48      2.03 o
  -8   8   7       48.12       44.12      2.73 o
  -7   8   7       57.61       54.90      3.01 o
  -6   8   7      204.97      199.18      5.88 o
  -5   8   7     1433.78     1550.70     34.06 o
  -4   8   7       41.38       38.76      2.63 o
  -3   8   7      113.83      120.55      3.43 o
  -2   8   7       35.66       35.37      2.46 o
  -1   8   7      346.45      317.53     10.54 o
   0   8   7       29.87       34.06      1.70 o
   1   8   7     1113.40       -4.77      5.50 o
   2   8   7       26.00       29.43      2.52 o
   3   8   7        2.50        2.72      1.80 o
   4   8   7      148.62      143.71      4.28 o
   5   8   7       10.93       10.37      1.53 o
  -9   9   7        0.13        1.30      3.15 o
  -8   9   7      209.15      235.27      6.87 o
  -7   9   7       29.85       25.89      2.36 o
  -6   9   7      133.91      138.73      4.72 o
  -5   9   7      333.20      351.14      9.79 o
  -4   9   7      229.97      245.42      7.04 o
  -3   9   7     1640.26     1665.18     34.85 o
  -2   9   7      551.07      520.82     14.01 o
  -1   9   7      798.10      801.73     17.27 o
   0   9   7       28.65       32.22      2.61 o
   1   9   7        8.82        5.36      1.90 o
   2   9   7        6.46       -6.14      6.99 o
   3   9   7       66.30       54.60      2.69 o
   4   9   7       15.46       14.36      1.74 o
   5   9   7       23.96       25.04      1.63 o
  -8  10   7        4.28        7.80      1.40 o
  -7  10   7       36.16       44.36      2.25 o
  -6  10   7       79.20       90.17      3.24 o
  -5  10   7      125.63      128.60      3.93 o
  -4  10   7        2.21        4.84      1.88 o
  -3  10   7      338.24      335.85      9.48 o
  -2  10   7        6.82        7.85      2.06 o
  -1  10   7      440.81      450.41     13.36 o
   0  10   7       91.51      104.47      2.54 o
   1  10   7       65.46       71.46      2.88 o
   2  10   7        7.56       13.16      1.83 o
   3  10   7       14.67       19.04      1.74 o
   4  10   7       23.09       26.29      1.80 o
  -7  11   7        2.51        0.39      3.33 o
  -6  11   7        0.06        0.82      1.50 o
  -5  11   7       32.74       35.34      2.34 o
  -4  11   7        0.22        5.29      1.89 o
  -3  11   7       10.60       12.01      2.06 o
  -2  11   7       83.13       82.85      3.23 o
  -1  11   7       18.81       20.86      2.19 o
   0  11   7        5.41       -2.08      3.28 o
   1  11   7       36.79       42.34      2.41 o
   2  11   7       28.73       23.83      1.92 o
   3  11   7        1.40        0.41      3.05 o
  -6  12   7        4.68        1.10      4.06 o
  -5  12   7       15.58       21.49      1.77 o
  -4  12   7       16.40       14.18      1.78 o
  -3  12   7        0.48        0.55      4.51 o
  -2  12   7        2.99       -0.57      5.23 o
  -1  12   7       56.82       46.32      2.45 o
   0  12   7       26.43       21.13      2.44 o
   1  12   7        0.02       -2.79      3.78 o
   2  12   7        0.06       -1.91      3.13 o
  -5  13   7       22.24       25.01      1.54 o
  -4  13   7        0.65        0.11      1.26 o
  -3  13   7        6.25        7.18      1.34 o
  -2  13   7       20.43       20.49      1.74 o
  -1  13   7        0.09       -3.35      3.93 o
   0  13   7       10.31       10.68      1.04 o
   1  13   7       20.77       23.95      1.57 o
 -11   0   8       45.45       31.84      2.45 o
 -10   0   8        0.00       -6.80      7.89 o
  -9   0   8       35.51       28.58      3.25 o
  -8   0   8      352.67      368.59     12.15 o
  -7   0   8       11.16       18.10      2.43 o
  -6   0   8     1375.69       12.25      2.01 o
  -5   0   8      326.22      295.53      7.89 o
  -4   0   8     3519.13     3631.65     35.83 o
  -3   0   8      131.66      148.08      4.28 o
  -2   0   8      621.23      573.01     13.37 o
  -1   0   8       57.47       43.03      1.60 o
   0   0   8      548.87      555.48     10.07 o
   1   0   8       21.13       21.13      1.49 o
   2   0   8        7.83       16.78      1.68 o
   3   0   8      503.35      489.53     12.67 o
   4   0   8      151.41      145.46      4.59 o
   5   0   8      104.50       98.08      3.57 o
   6   0   8        0.60       -5.03      5.03 o
   7   0   8       23.06       29.08      1.73 o
 -11   1   8      214.31      205.30     16.10 o
 -10   1   8       75.84       63.73      5.44 o
  -9   1   8       10.47       11.22      3.23 o
  -8   1   8      822.88      795.74     47.40 o
  -7   1   8        3.66        5.01      3.67 o
  -6   1   8       92.46       92.59      1.99 o
  -5   1   8       93.54       98.56      2.26 o
  -4   1   8      405.28      416.46      7.55 o
  -3   1   8        0.02       -3.03      3.55 o
  -2   1   8     1526.63     1537.91     18.02 o
  -1   1   8      752.16      743.79     16.33 o
   0   1   8     1346.35     1412.05     19.20 o
   1   1   8      414.86      368.53      6.97 o
   2   1   8      461.14      447.11      7.83 o
   3   1   8       43.45       42.12      1.72 o
   4   1   8       41.53       37.63      1.85 o
   5   1   8        4.93        7.89      1.40 o
   6   1   8        4.55        7.04      4.18 o
   7   1   8      168.57      157.81      3.43 o
 -11   2   8        0.00        2.41      4.92 o
 -10   2   8       18.41       19.86      2.53 o
  -9   2   8      156.18      181.07      5.99 o
  -8   2   8      153.28      153.74      4.53 o
  -7   2   8      458.29      473.84     12.70 o
  -6   2   8       36.32       36.08      2.17 o
  -5   2   8       92.46       89.70      3.07 o
  -4   2   8      171.56      163.77      4.74 o
  -3   2   8      907.59      924.29     17.75 o
  -2   2   8       28.13       36.01      1.51 o
  -1   2   8       30.29       23.04      1.41 o
   0   2   8      443.45      429.98      6.49 o
   1   2   8      706.46      701.32     17.84 o
   2   2   8      233.68      236.21      7.08 o
   3   2   8      558.19      565.52     13.93 o
   4   2   8      236.60      234.34      7.03 o
   5   2   8        9.55       11.74      1.99 o
   6   2   8       12.28       13.66      1.83 o
   7   2   8        0.33        0.64      3.17 o
 -11   3   8       16.20       15.81      1.90 o
 -10   3   8       30.71       30.60      2.75 o
  -9   3   8       28.33       33.28      2.84 o
  -8   3   8       80.50      101.11      3.84 o
  -7   3   8       65.57       68.58      3.24 o
  -6   3   8       33.27       34.61      2.37 o
  -5   3   8      249.87      232.92      6.37 o
  -4   3   8      807.56      845.07     18.31 o
  -3   3   8       12.01       12.13      1.36 o
  -2   3   8      386.83      431.96     12.67 o
  -1   3   8        0.02       -0.36      3.68 o
   0   3   8       76.67       74.36      1.63 o
   1   3   8      636.05      610.85     17.54 o
   2   3   8       36.32       42.52      2.10 o
   3   3   8      453.58      460.71     12.66 o
   4   3   8      442.89      455.31     13.37 o
   5   3   8      221.40      240.31      8.02 o
   6   3   8        0.10       -4.07      4.07 o
 -11   4   8        7.37        9.85      1.56 o
 -10   4   8       65.43       72.81      3.06 o
  -9   4   8       11.40        9.98      2.42 o
  -8   4   8        0.46       -4.18      6.60 o
  -7   4   8       60.80       79.23      3.28 o
  -6   4   8      259.12      290.25      9.83 o
  -5   4   8      811.59      902.71     21.48 o
  -4   4   8      303.95      305.18      8.44 o
  -3   4   8       95.55       98.87      3.25 o
  -2   4   8      658.39      608.13     15.75 o
  -1   4   8      286.94      357.25      8.82 o
   0   4   8       26.79       31.42      1.23 o
   1   4   8      402.67      423.18     10.67 o
   2   4   8      230.99      231.81      7.33 o
   3   4   8       27.15       26.94      2.36 o
   4   4   8       16.01       15.89      2.07 o
   5   4   8       11.24        8.24      1.96 o
   6   4   8       26.32       24.14      1.86 o
 -10   5   8       89.46       90.24      2.94 o
  -9   5   8       40.89       39.96      2.70 o
  -8   5   8      123.65      122.64      3.96 o
  -7   5   8        1.61        2.10      2.14 o
  -6   5   8       56.47       58.61      2.90 o
  -5   5   8       19.57       21.28      2.03 o
  -4   5   8      207.33      217.38      6.29 o
  -3   5   8      150.78      181.77      5.66 o
  -2   5   8        0.88        0.10      1.27 o
  -1   5   8      412.55      370.41      9.60 o
   0   5   8       17.09       14.71      1.12 o
   1   5   8       23.79       20.51      1.87 o
   2   5   8      180.10      206.97      6.24 o
   3   5   8       29.96       33.14      2.45 o
   4   5   8      289.50      298.70      8.90 o
   5   5   8       12.40        8.08      1.73 o
   6   5   8       20.98       21.43      1.73 o
 -10   6   8        7.41        5.97      1.62 o
  -9   6   8       19.68       18.70      2.25 o
  -8   6   8        2.81        0.26      2.31 o
  -7   6   8       74.42       80.52      3.33 o
  -6   6   8      357.23      360.53     11.76 o
  -5   6   8       56.32       69.71      2.94 o
  -4   6   8      311.81      293.00      7.78 o
  -3   6   8        3.71        2.15      1.46 o
  -2   6   8       46.95       62.85      2.30 o
  -1   6   8      255.92        0.00      4.24 o
   0   6   8        5.23        7.40      1.09 o
   1   6   8      324.94      358.87     11.02 o
   2   6   8       20.48       15.70      2.12 o
   3   6   8       45.28       42.38      2.65 o
   4   6   8        1.42        3.22      1.69 o
   5   6   8       51.45       58.01      2.53 o
   6   6   8        2.63        0.35      3.21 o
 -10   7   8        1.14        0.00      3.42 o
  -9   7   8       23.57       26.88      2.13 o
  -8   7   8      293.39      311.60      9.12 o
  -7   7   8       18.37       22.43      2.31 o
  -6   7   8      184.59      209.33      5.95 o
  -5   7   8      169.91      168.09      4.70 o
  -4   7   8        9.19        9.66      1.80 o
  -3   7   8        2.07       -4.83      4.83 o
  -2   7   8      232.75      208.24      6.00 o
  -1   7   8      140.11      132.53      3.85 o
   0   7   8      537.37      527.12      9.51 o
   1   7   8       79.71       80.10      3.19 o
   2   7   8      192.71      216.55      6.01 o
   3   7   8      189.54      174.96      5.44 o
   4   7   8        1.53        3.28      1.68 o
   5   7   8       11.37       13.46      1.59 o
  -9   8   8      193.82      206.03      6.09 o
  -8   8   8        9.70       11.06      1.91 o
  -7   8   8       47.68       48.13      2.78 o
  -6   8   8        0.96        0.88      2.02 o
  -5   8   8      308.04      326.84      9.41 o
  -4   8   8       15.60       13.58      2.13 o
  -3   8   8      432.24      456.67     12.83 o
  -2   8   8        2.48       -4.51      5.20 o
  -1   8   8       11.50       12.48      2.11 o
   0   8   8       28.64       26.47      1.76 o
   1   8   8        0.68        5.50      1.82 o
   2   8   8      266.02      253.79      8.32 o
   3   8   8       15.78       17.70      2.13 o
   4   8   8        8.65       13.81      1.70 o
   5   8   8       51.96       47.73      2.10 o
  -9   9   8        1.49       -0.33      3.49 o
  -8   9   8        0.12        1.46      4.23 o
  -7   9   8       59.59       70.60      3.08 o
  -6   9   8       59.68       72.03      3.06 o
  -5   9   8        0.12       -5.52      5.52 o
  -4   9   8      112.05      112.36      4.01 o
  -3   9   8        8.12       10.63      2.04 o
  -2   9   8      358.31      363.61     12.19 o
  -1   9   8      452.96      467.72     13.51 o
   0   9   8      141.04      130.49      2.91 o
   1   9   8       33.99       41.58      2.56 o
   2   9   8       78.58       86.54      3.18 o
   3   9   8       40.26       43.03      2.32 o
   4   9   8        0.01       -3.04      3.66 o
  -8  10   8        4.50        5.75      1.41 o
  -7  10   8      219.01      217.59      6.97 o
  -6  10   8      117.78      124.37      3.64 o
  -5  10   8      192.84      200.56      5.72 o
  -4  10   8      134.06      134.22      4.21 o
  -3  10   8      663.93      741.18     16.94 o
  -2  10   8       14.84       14.55      2.10 o
  -1  10   8      119.56      120.15      3.72 o
   0  10   8       22.38       19.54      1.98 o
   1  10   8       45.83       50.45      2.52 o
   2  10   8       12.69       10.74      1.78 o
   3  10   8        0.49        1.95      1.25 o
   4  10   8        9.81       13.20      1.34 o
  -7  11   8       48.13       43.87      2.11 o
  -6  11   8        2.05        3.36      1.56 o
  -5  11   8       13.18       14.86      1.93 o
  -4  11   8       44.77       43.72      2.44 o
  -3  11   8       15.97       17.01      2.09 o
  -2  11   8        0.33        0.56      1.76 o
  -1  11   8        1.55        0.80      1.74 o
   0  11   8      107.60      120.36      4.27 o
   1  11   8        0.92        0.80      1.56 o
   2  11   8        0.08       -0.90      3.60 o
   3  11   8       21.73       22.60      1.62 o
  -6  12   8       10.82       16.65      1.64 o
  -5  12   8        4.13        3.77      1.46 o
  -4  12   8        9.63        9.37      1.74 o
  -3  12   8        9.18        4.34      1.68 o
  -2  12   8        3.15        3.67      1.58 o
  -1  12   8       11.26       10.12      1.54 o
   0  12   8       11.69        8.69      1.10 o
   1  12   8        4.63       -3.21      3.77 o
   2  12   8        0.14       -1.55      3.33 o
  -4  13   8        4.36        5.47      1.23 o
  -3  13   8        0.11        1.56      1.24 o
  -2  13   8       12.55        9.54      1.54 o
  -1  13   8        0.07       -1.84      3.39 o
   0  13   8       24.27       29.23      1.20 o
 -11   1   9       50.75       51.87      5.36 o
 -10   1   9        1.97        2.42      4.50 o
  -9   1   9       54.39       50.79      2.35 o
  -8   1   9      129.73      123.66      6.22 o
  -7   1   9        2.83        1.88      2.26 o
  -6   1   9        6.21        3.11      1.31 o
  -5   1   9        2.06        6.64      2.97 o
  -4   1   9     5137.04     5651.73    120.40 o
  -3   1   9       63.27       62.92      1.38 o
  -2   1   9      667.20      637.15     27.92 o
  -1   1   9      125.41      117.35      2.56 o
   0   1   9      100.24       97.15      1.39 o
   1   1   9       69.76       62.28      2.72 o
   2   1   9       32.55       37.22      2.58 o
   3   1   9       61.16       64.77      2.07 o
   4   1   9      376.74      380.73     10.01 o
   5   1   9       75.77       91.71      2.27 o
   6   1   9       19.57       14.68      1.18 o
 -11   2   9       28.40       24.77      2.05 o
 -10   2   9       52.37       51.48      3.07 o
  -9   2   9       41.74       44.47      3.16 o
  -8   2   9      405.55      416.93     13.12 o
  -7   2   9       29.26       29.47      2.72 o
  -6   2   9      298.45      273.49      7.54 o
  -5   2   9       97.64       81.75      2.64 o
  -4   2   9     3109.13     3229.30     37.02 o
  -3   2   9        4.55        1.80      3.73 o
  -2   2   9      963.07      926.67     18.79 o
  -1   2   9       78.30       62.89      1.96 o
   0   2   9      303.78      318.50      7.85 o
   1   2   9       42.78       48.83      2.11 o
   2   2   9       45.14       45.76      2.38 o
   3   2   9      402.72      383.08     11.84 o
   4   2   9      371.52      389.02     12.58 o
   5   2   9       25.53       24.42      2.21 o
   6   2   9       16.99       15.76      1.55 o
 -11   3   9       85.03       85.46      2.76 o
 -10   3   9      288.73      278.35      8.24 o
  -9   3   9        1.91        0.94      2.37 o
  -8   3   9       84.14       84.37      3.60 o
  -7   3   9        0.47        0.62      6.69 o
  -6   3   9        8.22        8.72      1.81 o
  -5   3   9      149.91      145.19      4.15 o
  -4   3   9      170.62      163.18      4.65 o
  -3   3   9       11.27        6.97      1.37 o
  -2   3   9       25.06       31.85      1.65 o
  -1   3   9       96.00       83.88      2.52 o
   0   3   9        0.01       -2.56      2.56 o
   1   3   9      195.54      202.04      5.70 o
   2   3   9      191.03      177.70      5.23 o
   3   3   9       37.12       37.50      2.59 o
   4   3   9      105.87      100.64      3.59 o
   5   3   9       97.91       79.66      3.11 o
   6   3   9       13.32       11.73      1.60 o
 -11   4   9       10.32       12.32      1.57 o
 -10   4   9       20.81       17.26      2.14 o
  -9   4   9       32.68       28.85      2.71 o
  -8   4   9       48.75       65.91      3.35 o
  -7   4   9       93.07       94.30      3.50 o
  -6   4   9       23.37       23.79      2.30 o
  -5   4   9       66.53       70.86      2.57 o
  -4   4   9      446.00      487.45     11.05 o
  -3   4   9       50.98       58.73      2.06 o
  -2   4   9      670.70      683.33     17.94 o
  -1   4   9      224.62      194.02      5.99 o
   0   4   9       51.13       49.75      1.51 o
   1   4   9       80.67       80.75      2.94 o
   2   4   9       82.19       85.03      3.11 o
   3   4   9        2.18        2.52      1.75 o
   4   4   9        0.86        4.60      2.01 o
   5   4   9        2.31       -1.47      1.59 o
   6   4   9        1.62        0.36      3.85 o
 -10   5   9        1.54        0.49      4.17 o
  -9   5   9       25.39       20.64      2.42 o
  -8   5   9      157.47      154.87      4.37 o
  -7   5   9      190.99      204.28      6.57 o
  -6   5   9        7.10        9.35      2.19 o
  -5   5   9      132.71      141.04      4.50 o
  -4   5   9        0.95        1.54      4.96 o
  -3   5   9        3.28        5.22      1.50 o
  -2   5   9        2.89        1.09      1.37 o
  -1   5   9      760.49      753.43     20.06 o
   0   5   9       58.59       47.47      1.65 o
   1   5   9        1.11        3.36      1.57 o
   2   5   9       34.10       33.71      2.41 o
   3   5   9        1.10        2.27      1.74 o
   4   5   9        0.04       -1.31      6.12 o
   5   5   9        9.55        8.08      1.63 o
   6   5   9       22.63       20.89      1.45 o
 -10   6   9      172.06      165.05      4.87 o
  -9   6   9       18.03       21.16      2.23 o
  -8   6   9       20.32       28.65      2.52 o
  -7   6   9       40.81       41.90      2.85 o
  -6   6   9       53.77       47.56      2.75 o
  -5   6   9      457.33      472.18     12.81 o
  -4   6   9       84.23       82.63      2.97 o
  -3   6   9      577.57      575.55     13.09 o
  -2   6   9      455.93      439.16     11.58 o
  -1   6   9      261.37      245.26      7.18 o
   0   6   9       53.31       52.95      2.84 o
   1   6   9       27.57       19.79      2.25 o
   2   6   9       14.49       16.60      2.15 o
   3   6   9      107.20      107.05      3.53 o
   4   6   9       29.24       25.13      2.19 o
   5   6   9        5.58        0.89      4.25 o
 -10   7   9        6.47        6.15      1.49 o
  -9   7   9      120.18      119.69      3.41 o
  -8   7   9       80.77       90.60      3.44 o
  -7   7   9        0.26       -2.79      5.48 o
  -6   7   9       36.62       36.61      2.57 o
  -5   7   9       29.75       23.70      2.41 o
  -4   7   9       18.54       16.82      2.27 o
  -3   7   9      191.28      204.15      6.10 o
  -2   7   9      339.79      344.01     11.04 o
  -1   7   9       35.15       27.40      2.27 o
   0   7   9      590.13      525.45     11.41 o
   1   7   9      117.16      118.92      3.74 o
   2   7   9      629.07      631.79     15.55 o
   3   7   9       17.78       20.13      2.07 o
   4   7   9        0.42        1.61      4.26 o
   5   7   9        2.68        3.42      1.43 o
  -9   8   9        2.23        3.16      1.48 o
  -8   8   9       88.33       85.99      3.09 o
  -7   8   9       26.09       22.81      2.43 o
  -6   8   9        4.34        2.35      2.19 o
  -5   8   9      177.20      177.14      5.64 o
  -4   8   9       37.09       38.58      2.64 o
  -3   8   9        1.46        2.53      1.92 o
  -2   8   9      553.83      576.89     14.68 o
  -1   8   9        3.14       -1.35      5.65 o
   0   8   9       29.43       33.40      1.82 o
   1   8   9      398.49      383.32     12.38 o
   2   8   9       35.89       33.74      2.77 o
   3   8   9        3.28       -4.08      5.31 o
   4   8   9        0.03       -4.41      4.41 o
  -9   9   9        1.85       -2.60      4.10 o
  -8   9   9        5.59        0.00      4.82 o
  -7   9   9       24.07       29.82      2.34 o
  -6   9   9        8.73        8.41      1.99 o
  -5   9   9       19.58       15.28      2.27 o
  -4   9   9      406.28      476.07     13.72 o
  -3   9   9       42.60       44.87      2.82 o
  -2   9   9      365.94      383.34     12.34 o
  -1   9   9       89.03       96.64      3.47 o
   0   9   9      196.92      191.68      4.23 o
   1   9   9        0.44       -3.31      4.92 o
   2   9   9       42.73       42.50      2.46 o
   3   9   9       50.72       46.95      2.29 o
   4   9   9        0.07       -1.28      1.28 o
  -8  10   9        5.27        1.45      3.73 o
  -7  10   9       36.73       39.05      2.25 o
  -6  10   9        0.87        0.29      1.83 o
  -5  10   9        7.72        2.93      1.95 o
  -4  10   9      101.14      108.15      3.65 o
  -3  10   9       28.92       27.62      2.51 o
  -2  10   9       36.86       43.00      2.59 o
  -1  10   9      103.32      106.83      3.48 o
   0  10   9        6.59        7.03      1.33 o
   1  10   9       13.80       13.33      1.84 o
   2  10   9        0.90       -0.99      3.58 o
   3  10   9        4.56        4.98      1.25 o
  -7  11   9        0.01        0.36      3.34 o
  -6  11   9        4.50        2.83      1.62 o
  -5  11   9      551.69      579.76     13.43 o
  -4  11   9       29.58       22.76      2.24 o
  -3  11   9      277.94      291.41     10.19 o
  -2  11   9        0.01        0.61      4.77 o
  -1  11   9        1.63        0.80      1.67 o
   0  11   9        0.05       -1.20      3.08 o
   1  11   9        7.93       11.17      1.52 o
   2  11   9        0.85       -2.22      3.40 o
  -6  12   9        0.01       -2.26      3.24 o
  -5  12   9       42.84       43.29      2.19 o
  -4  12   9       16.98       19.18      1.71 o
  -3  12   9       23.25       22.69      1.80 o
  -2  12   9        0.09       -1.94      4.00 o
  -1  12   9        4.78        0.45      3.72 o
   0  12   9       44.03       53.47      1.65 o
   1  12   9       21.40       23.88      1.50 o
  -3  13   9       56.23       50.76      2.06 o
  -2  13   9        2.06        0.66      3.66 o
  -1  13   9        9.48       10.31      1.25 o
 -11   0  10      423.83      406.86     10.70 o
 -10   0  10      193.27      181.16      5.69 o
  -9   0  10       33.96       26.92      2.95 o
  -8   0  10      812.38      811.02     17.66 o
  -7   0  10        8.26       15.58      2.31 o
  -6   0  10        0.61        1.54      1.81 o
  -5   0  10      377.05      418.30     10.33 o
  -4   0  10     7113.11     8339.56     63.58 o
  -3   0  10       39.27       43.59      1.80 o
  -2   0  10      174.41      183.32      5.35 o
  -1   0  10      238.55      209.77      5.92 o
   0   0  10       46.66       46.78      1.66 o
   1   0  10       29.63       34.76      2.05 o
   2   0  10       39.90       45.74      2.63 o
   3   0  10      136.88      138.63      4.01 o
   4   0  10      159.24      165.07      4.48 o
   5   0  10      105.59       92.29      3.11 o
   6   0  10        0.05        0.39      1.13 o
 -11   1  10        6.84        5.51      8.30 o
 -10   1  10        4.13        3.78      8.98 o
  -9   1  10       13.70       20.55      1.84 o
  -8   1  10        2.50        3.31      1.75 o
  -7   1  10       33.27       30.42      1.93 o
  -6   1  10       18.90       20.83      2.69 o
  -5   1  10        0.84        3.17      1.07 o
  -4   1  10     3359.66     3368.61     34.38 o
  -3   1  10       48.05       47.45      1.34 o
  -2   1  10        8.54        6.63      2.91 o
  -1   1  10       55.39       42.12      2.17 o
   0   1  10       49.76       44.55      1.27 o
   1   1  10      353.28      372.43      7.55 o
   2   1  10      138.85      153.00      3.51 o
   3   1  10       56.60       59.10      2.20 o
   4   1  10       63.29       65.79      2.33 o
   5   1  10        0.04       -1.09      3.26 o
   6   1  10        5.42        6.71      4.10 o
 -11   2  10       19.66       17.45      1.88 o
 -10   2  10        0.09        2.24      2.06 o
  -9   2  10       77.50       77.40      3.54 o
  -8   2  10        4.00        0.94      2.47 o
  -7   2  10        0.56       -0.23      2.11 o
  -6   2  10       31.92       33.01      2.15 o
  -5   2  10       16.95       -1.44      4.77 o
  -4   2  10      707.86      744.47     18.65 o
  -3   2  10      666.92      641.10     16.91 o
  -2   2  10       63.53       50.94      1.95 o
  -1   2  10       44.47       49.96      2.05 o
   0   2  10     1718.70     1816.23     22.06 o
   1   2  10        9.46        9.60      1.70 o
   2   2  10      720.89      776.65     16.59 o
   3   2  10       16.14       19.66      2.21 o
   4   2  10       58.99       63.44      2.88 o
   5   2  10       15.08       17.52      1.74 o
   6   2  10        8.25        4.66      1.28 o
 -11   3  10       24.51       22.98      2.06 o
 -10   3  10        4.44       -2.29      6.32 o
  -9   3  10       17.46       16.54      2.65 o
  -8   3  10        3.30        0.00      5.89 o
  -7   3  10        1.12       -2.15      2.15 o
  -6   3  10        9.99       11.48      2.09 o
  -5   3  10       55.42       61.79      2.42 o
  -4   3  10      333.85       -4.71      4.71 o
  -3   3  10       71.90       62.54      2.25 o
  -2   3  10      344.01      365.98      9.40 o
  -1   3  10       37.69       48.78      2.04 o
   0   3  10      236.06      232.03      5.65 o
   1   3  10        6.26        4.04      1.87 o
   2   3  10       50.62       56.42      2.78 o
   3   3  10      264.52      275.28      8.59 o
   4   3  10      244.03      249.16      7.04 o
   5   3  10        7.77       10.50      1.63 o
 -11   4  10        0.69        2.63      1.45 o
 -10   4  10        0.00        1.60      4.44 o
  -9   4  10      161.67      155.79      4.49 o
  -8   4  10        0.02        1.40      5.51 o
  -7   4  10        0.00       -6.86      6.86 o
  -6   4  10       24.88       32.62      2.43 o
  -5   4  10      263.07      232.86      7.21 o
  -4   4  10      147.32      145.77      4.90 o
  -3   4  10      807.37      830.98     20.67 o
  -2   4  10      567.35      539.74     12.15 o
  -1   4  10      287.71      271.85      8.86 o
   0   4  10       23.92       21.06      1.38 o
   1   4  10      488.07      493.38     13.11 o
   2   4  10      652.96      638.01     15.47 o
   3   4  10      191.86      189.48      5.78 o
   4   4  10      243.91      239.43      7.69 o
   5   4  10        0.67        0.51      1.37 o
 -10   5  10       82.18       91.43      2.96 o
  -9   5  10       67.18       75.54      3.12 o
  -8   5  10      133.64      134.04      4.13 o
  -7   5  10       29.58       31.37      2.70 o
  -6   5  10        8.36       13.38      2.17 o
  -5   5  10       52.17       47.59      2.69 o
  -4   5  10        8.57        6.44      1.79 o
  -3   5  10      396.74      441.23     11.60 o
  -2   5  10       31.51       30.35      1.93 o
  -1   5  10        9.24        1.13      5.78 o
   0   5  10       50.96       59.00      3.42 o
   1   5  10       17.08       18.77      2.20 o
   2   5  10       56.36       60.59      2.88 o
   3   5  10        7.44        9.64      1.94 o
   4   5  10        2.96        3.39      1.71 o
   5   5  10        8.47        8.01      1.48 o
 -10   6  10        0.00       -0.83      3.91 o
  -9   6  10       39.20       37.72      2.51 o
  -8   6  10       66.12       68.44      3.23 o
  -7   6  10        0.89        2.18      1.87 o
  -6   6  10        0.00       -5.37      6.08 o
  -5   6  10        0.11       -5.98      5.98 o
  -4   6  10       35.87       -2.46      5.06 o
  -3   6  10      241.55      266.29      7.85 o
  -2   6  10      102.83      107.26      3.34 o
  -1   6  10      287.33      278.50      8.21 o
   0   6  10      121.35      119.37      2.87 o
   1   6  10       37.96       35.24      2.57 o
   2   6  10        0.95       -1.39      5.01 o
   3   6  10       10.81       13.40      1.94 o
   4   6  10        0.82       -3.61      3.75 o
   5   6  10        3.47        1.32      3.30 o
 -10   7  10        6.88        0.67      3.98 o
  -9   7  10      113.68      115.37      3.28 o
  -8   7  10       87.42       96.05      3.40 o
  -7   7  10      140.43      137.10      4.27 o
  -6   7  10       73.37       65.45      3.10 o
  -5   7  10       23.36       27.31      2.49 o
  -4   7  10      192.37      199.25      5.73 o
  -3   7  10        3.80       10.00      2.00 o
  -2   7  10       14.21       17.68      2.14 o
  -1   7  10       12.93       13.44      2.09 o
   0   7  10        0.28       -2.36      2.63 o
   1   7  10       62.40       70.13      3.15 o
   2   7  10        3.26        8.03      1.75 o
   3   7  10        2.31        3.59      1.62 o
   4   7  10       15.06       18.40      1.59 o
  -9   8  10        3.35       -1.25      4.51 o
  -8   8  10       43.25       46.97      2.56 o
  -7   8  10      125.05      132.96      3.85 o
  -6   8  10       34.71       35.46      2.65 o
  -5   8  10       12.82       12.34      2.26 o
  -4   8  10       49.49       60.21      3.08 o
  -3   8  10       11.98       15.16      2.06 o
  -2   8  10        8.29        0.69      6.11 o
  -1   8  10      522.34      547.52     14.71 o
   0   8  10       87.70       88.29      2.38 o
   1   8  10      263.39      256.18      7.31 o
   2   8  10      178.88      188.86      5.94 o
   3   8  10       21.07       27.56      1.90 o
   4   8  10        3.68       -2.42      3.47 o
  -9   9  10        2.25       -0.63      3.22 o
  -8   9  10       31.13       34.02      2.09 o
  -7   9  10        2.52        3.27      1.62 o
  -6   9  10       66.83       65.14      2.96 o
  -5   9  10       11.02       12.16      2.24 o
  -4   9  10        4.32        6.20      2.16 o
  -3   9  10       82.59       78.98      3.51 o
  -2   9  10       10.86        0.00      6.99 o
  -1   9  10        1.12       -1.88      1.88 o
   0   9  10      226.99      234.00      4.84 o
   1   9  10      164.12      159.46      5.11 o
   2   9  10       24.31       24.44      1.96 o
   3   9  10        3.00        0.39      3.90 o
  -8  10  10        0.27        0.00      3.57 o
  -7  10  10       74.74       75.04      2.61 o
  -6  10  10       30.25       28.91      2.15 o
  -5  10  10       24.56       30.45      2.35 o
  -4  10  10       70.37       75.41      3.11 o
  -3  10  10       11.28       13.63      1.99 o
  -2  10  10       60.81       57.83      2.94 o
  -1  10  10       80.29       86.05      3.17 o
   0  10  10       57.20       61.94      3.96 o
   1  10  10       21.37       24.79      1.89 o
   2  10  10       10.72       15.02      1.51 o
  -7  11  10       34.50       31.36      1.90 o
  -6  11  10       17.88       14.34      1.72 o
  -5  11  10        0.03        2.58      1.54 o
  -4  11  10        0.16       -0.55      3.98 o
  -3  11  10        1.90        2.26      1.45 o
  -2  11  10       98.54       98.26      3.11 o
  -1  11  10       16.46       13.47      1.93 o
   0  11  10       10.42       11.58      1.14 o
   1  11  10       11.28       12.60      1.52 o
  -5  12  10        1.19        4.42      1.25 o
  -4  12  10        9.36        8.96      1.66 o
  -3  12  10       41.04       44.18      2.05 o
  -2  12  10       30.89       26.25      1.87 o
  -1  12  10        1.31        0.39      3.58 o
   0  12  10        0.81       -2.14      2.49 o
 -11   1  11       94.26       94.76      4.24 o
 -10   1  11       79.23       70.38      2.66 o
  -9   1  11      143.61      145.40      5.20 o
  -8   1  11      244.02      232.11      4.75 o
  -7   1  11      343.26      303.50      6.24 o
  -6   1  11      103.43      105.45      2.24 o
  -5   1  11      369.21      324.64      6.80 o
  -4   1  11      349.73      327.27      8.84 o
  -3   1  11        0.35       -1.34      3.07 o
  -2   1  11      459.54      472.73      7.76 o
  -1   1  11        4.11        6.60      3.57 o
   0   1  11        7.79        7.23      1.69 o
   1   1  11       48.72       53.43      5.52 o
   2   1  11       27.97       29.45      1.75 o
   3   1  11      108.89      114.45      3.50 o
   4   1  11       11.52       14.42      3.39 o
   5   1  11        0.06       -0.83      2.64 o
 -11   2  11        0.00       -2.05      4.50 o
 -10   2  11        4.73       -0.59      5.35 o
  -9   2  11       88.77       81.84      3.58 o
  -8   2  11       94.51       96.85      3.66 o
  -7   2  11        1.21        5.58      2.04 o
  -6   2  11       38.27       30.47      2.42 o
  -5   2  11       55.85       72.20      2.58 o
  -4   2  11     1379.67     1363.22     26.64 o
  -3   2  11      245.57      247.83      6.71 o
  -2   2  11        2.09       -0.48      4.56 o
  -1   2  11        3.73        4.61      1.57 o
   0   2  11       23.73       26.19      4.62 o
   1   2  11      243.52      273.38      8.46 o
   2   2  11       63.65       61.17      2.97 o
   3   2  11      110.28      118.59      3.70 o
   4   2  11       31.42       31.82      2.14 o
   5   2  11        0.44        2.87      1.18 o
 -11   3  11       34.00       36.58      2.10 o
 -10   3  11       22.92       22.81      2.30 o
  -9   3  11        2.21        6.32      2.13 o
  -8   3  11       56.66       66.68      3.13 o
  -7   3  11      120.34      106.71      3.63 o
  -6   3  11       35.16       33.60      2.58 o
  -5   3  11      522.61      521.32     12.66 o
  -4   3  11       79.82       79.94      2.68 o
  -3   3  11       33.12       45.49      2.12 o
  -2   3  11       58.49       68.13      2.43 o
  -1   3  11       83.90      103.81      3.10 o
   0   3  11      545.15      572.93     10.52 o
   1   3  11       46.08       44.99      2.56 o
   2   3  11       39.04       43.45      2.77 o
   3   3  11      722.57      710.64     16.46 o
   4   3  11       62.09       57.59      2.54 o
   5   3  11       65.57       61.79      2.33 o
 -11   4  11        0.41       -1.42      1.42 o
 -10   4  11       10.25       12.87      2.05 o
  -9   4  11        0.66        0.24      2.06 o
  -8   4  11      124.39      131.28      4.04 o
  -7   4  11       10.22        8.77      2.25 o
  -6   4  11        1.68       -2.55      5.71 o
  -5   4  11       41.85       45.14      2.53 o
  -4   4  11       25.86       24.44      1.95 o
  -3   4  11        6.01        8.73      1.51 o
  -2   4  11        4.87        4.35      1.54 o
  -1   4  11       63.79       65.07      2.81 o
   0   4  11        0.64        0.32      3.96 o
   1   4  11       14.35        9.18      2.18 o
   2   4  11       46.46       47.18      2.81 o
   3   4  11        9.49        9.46      1.79 o
   4   4  11        3.78        4.71      1.49 o
   5   4  11       58.57       45.06      2.00 o
 -10   5  11       65.04       67.79      2.70 o
  -9   5  11       11.61       13.79      2.23 o
  -8   5  11        4.20        6.61      2.14 o
  -7   5  11       20.27       18.29      2.29 o
  -6   5  11        1.75        3.86      1.97 o
  -5   5  11      101.18      101.94      3.39 o
  -4   5  11        0.51       -1.21      5.47 o
  -3   5  11       44.41       55.47      2.60 o
  -2   5  11      147.88      146.75      4.79 o
  -1   5  11      130.99      133.65      4.26 o
   0   5  11        2.21        1.22      1.61 o
   1   5  11      106.50      106.24      3.63 o
   2   5  11       62.64       66.79      3.05 o
   3   5  11       11.65       11.34      1.92 o
   4   5  11        2.27        2.24      1.48 o
 -10   6  11       17.79       20.13      1.96 o
  -9   6  11       86.83       93.45      3.24 o
  -8   6  11       52.64       50.06      2.87 o
  -7   6  11        7.23        9.44      2.13 o
  -6   6  11        6.22       11.59      2.23 o
  -5   6  11      115.36      117.24      3.75 o
  -4   6  11      181.71      198.98      6.21 o
  -3   6  11       11.68       13.32      2.06 o
  -2   6  11       98.03      109.36      3.49 o
  -1   6  11       47.86       40.88      2.63 o
   0   6  11        1.18       -1.22      3.22 o
   1   6  11       21.70       26.52      2.34 o
   2   6  11      120.27      117.87      3.61 o
   3   6  11        8.66        9.63      1.71 o
   4   6  11        5.99        7.28      1.46 o
 -10   7  11       18.05       19.23      1.67 o
  -9   7  11       62.13       58.29      2.56 o
  -8   7  11        3.40        0.53      2.02 o
  -7   7  11       10.39        0.67      5.50 o
  -6   7  11      144.14      140.67      4.75 o
  -5   7  11      159.79      149.09      4.12 o
  -4   7  11        0.29        1.04      1.96 o
  -3   7  11      185.09      195.46      5.33 o
  -2   7  11      138.23      128.53      4.12 o
  -1   7  11       64.81       56.99      2.98 o
   0   7  11      228.06      219.56      4.82 o
   1   7  11        8.45       10.50      1.94 o
   2   7  11       21.74       19.60      2.11 o
   3   7  11       30.55       32.28      2.01 o
   4   7  11        0.20       -2.59      3.24 o
  -9   8  11        6.24       -3.18      4.64 o
  -8   8  11        0.60       -1.59      5.12 o
  -7   8  11      176.55      190.41      6.28 o
  -6   8  11       14.13       16.71      2.17 o
  -5   8  11      115.92      122.24      3.87 o
  -4   8  11       20.17       25.53      2.49 o
  -3   8  11      223.14      205.49      6.53 o
  -2   8  11       28.32       28.10      2.41 o
  -1   8  11     1307.88     1281.50     30.82 o
   0   8  11      235.01      259.50      5.42 o
   1   8  11       12.69        8.85      1.83 o
   2   8  11       69.31       60.55      2.62 o
   3   8  11        0.08       -3.59      3.59 o
  -8   9  11      130.81      130.15      3.98 o
  -7   9  11       11.68       13.57      1.91 o
  -6   9  11       26.75       29.09      2.44 o
  -5   9  11      543.08      583.53     15.00 o
  -4   9  11       50.17       44.14      2.81 o
  -3   9  11      994.63      986.75     27.33 o
  -2   9  11       65.83       67.31      3.08 o
  -1   9  11        5.33       13.35      1.92 o
   0   9  11       77.65       70.80      3.91 o
   1   9  11      268.08      259.96      7.55 o
   2   9  11        6.46        7.69      1.45 o
  -8  10  11       42.71       50.06      2.05 o
  -7  10  11       57.65       57.09      2.41 o
  -6  10  11        8.82        5.57      1.72 o
  -5  10  11      213.56      238.32      7.50 o
  -4  10  11       77.87       82.84      3.04 o
  -3  10  11      265.22      286.99      8.37 o
  -2  10  11       59.91       65.13      2.77 o
  -1  10  11        5.20        3.79      1.80 o
   0  10  11        0.15        2.56      1.69 o
   1  10  11        0.67        0.86      3.23 o
   2  10  11        1.01       -0.63      2.97 o
  -7  11  11       66.86       61.85      2.13 o
  -6  11  11       17.03       21.56      1.70 o
  -5  11  11       17.38       17.18      1.74 o
  -4  11  11       22.49       24.89      1.90 o
  -3  11  11        1.31        3.31      1.33 o
  -2  11  11       45.45       37.98      2.29 o
  -1  11  11        4.02        8.73      1.47 o
   0  11  11       46.39       40.88      1.45 o
   1  11  11        0.02        1.94      1.09 o
  -5  12  11        9.83       11.29      1.37 o
  -4  12  11        0.34       -3.91      3.91 o
  -3  12  11       13.07       12.39      1.52 o
  -2  12  11       40.43       39.45      1.89 o
  -1  12  11        4.86        4.88      1.20 o
 -11   0  12       46.57       48.07      2.38 o
 -10   0  12        3.58        2.37      6.25 o
  -9   0  12      113.25       -1.37      6.84 o
  -8   0  12      391.48      371.06     10.18 o
  -7   0  12      497.32      522.66     13.79 o
  -6   0  12     1547.50     1433.29     30.70 o
  -5   0  12      630.14      613.21     13.74 o
  -4   0  12       40.95       43.55      2.11 o
  -3   0  12      403.55      455.81     11.34 o
  -2   0  12      201.14      190.14      5.61 o
  -1   0  12      592.49      597.00     13.67 o
   0   0  12        8.01        4.39      3.02 o
   1   0  12      146.33      150.37      4.44 o
   2   0  12       92.88      102.30      3.44 o
   3   0  12      233.25      224.20      6.64 o
   4   0  12        0.06       -1.45      1.45 o
   5   0  12        0.61        1.90      1.18 o
 -11   1  12       48.81       45.47      2.55 o
 -10   1  12      161.33      152.52      3.23 o
  -9   1  12       30.62       28.30      1.96 o
  -8   1  12      189.97      182.88      3.91 o
  -7   1  12      269.82      274.47      7.83 o
  -6   1  12       71.42       68.21      2.18 o
  -5   1  12       50.26       44.10      1.64 o
  -4   1  12     1199.54     1225.56     18.52 o
  -3   1  12        4.09        4.97      1.12 o
  -2   1  12        0.05       -0.79      3.23 o
  -1   1  12       79.42       82.05      2.07 o
   0   1  12        7.95        9.37      0.97 o
   1   1  12      110.22      118.82      2.59 o
   2   1  12      156.70      162.86      3.38 o
   3   1  12       37.12       36.03      2.41 o
   4   1  12       52.13       51.93      1.63 o
   5   1  12       66.76       75.18      1.64 o
 -11   2  12       14.61       15.94      1.96 o
 -10   2  12        7.28        7.13      2.03 o
  -9   2  12      163.07      175.95      5.63 o
  -8   2  12       26.06       31.02      2.55 o
  -7   2  12       57.88       58.69      3.10 o
  -6   2  12       28.80        2.49      5.42 o
  -5   2  12       34.11       37.07      2.36 o
  -4   2  12      496.28      494.66     12.17 o
  -3   2  12        0.45       -2.14      3.79 o
  -2   2  12      917.49      939.00     23.80 o
  -1   2  12        9.52       12.22      1.85 o
   0   2  12       15.13       16.72      1.45 o
   1   2  12       68.15       52.59      2.86 o
   2   2  12      117.81      119.96      3.79 o
   3   2  12        5.01        1.26      5.19 o
   4   2  12        0.24       -4.11      4.11 o
 -11   3  12        7.89        7.87      1.78 o
 -10   3  12        0.09       -0.54      4.95 o
  -9   3  12       10.48        9.87      2.28 o
  -8   3  12       85.31       97.37      3.57 o
  -7   3  12      236.71      252.19      7.18 o
  -6   3  12      232.91      196.47      5.68 o
  -5   3  12        0.00       -5.20      5.20 o
  -4   3  12      101.47      112.77      3.35 o
  -3   3  12       77.89       77.81      2.67 o
  -2   3  12        7.32       -2.32      4.56 o
  -1   3  12      193.46      219.11      6.35 o
   0   3  12        0.03       -1.48      3.53 o
   1   3  12      134.68      140.24      4.01 o
   2   3  12      151.99      143.43      4.16 o
   3   3  12      299.33      280.36      8.30 o
   4   3  12       17.28       14.34      1.59 o
 -11   4  12        4.19        9.46      1.50 o
 -10   4  12       26.76       35.48      2.31 o
  -9   4  12       25.13       28.87      2.52 o
  -8   4  12       44.83       44.71      2.79 o
  -7   4  12        1.63       -2.75      4.56 o
  -6   4  12        0.06        4.76      1.87 o
  -5   4  12       81.75       85.49      3.17 o
  -4   4  12       93.00       88.22      3.16 o
  -3   4  12       55.28       61.38      2.77 o
  -2   4  12       81.40       88.74      3.08 o
  -1   4  12        2.06       -5.91      5.91 o
   0   4  12      163.02      169.87      3.53 o
   1   4  12        7.34        6.47      1.99 o
   2   4  12       73.37       82.62      3.25 o
   3   4  12       24.63       25.96      2.08 o
   4   4  12        2.49       -1.64      3.52 o
 -10   5  12        0.35        1.34      4.46 o
  -9   5  12        0.25       -2.37      5.86 o
  -8   5  12       12.00       14.61      2.24 o
  -7   5  12        2.27       -0.69      5.33 o
  -6   5  12       12.80       10.13      2.26 o
  -5   5  12        0.16       -6.23      6.23 o
  -4   5  12        9.18        7.91      1.95 o
  -3   5  12       86.59       85.11      3.14 o
  -2   5  12        3.26        3.25      1.92 o
  -1   5  12       48.42       50.22      2.68 o
   0   5  12      101.38      104.22      2.58 o
   1   5  12        3.34       -1.39      5.55 o
   2   5  12      169.27      167.37      4.82 o
   3   5  12        0.07       -0.52      3.81 o
   4   5  12        8.12       10.16      1.39 o
 -10   6  12       11.23       17.82      1.76 o
  -9   6  12        3.49        4.34      1.77 o
  -8   6  12      186.39      169.57      5.33 o
  -7   6  12        2.51        3.68      1.90 o
  -6   6  12       47.13       41.88      2.80 o
  -5   6  12       20.95       25.93      2.43 o
  -4   6  12        0.35       -2.70      5.31 o
  -3   6  12      357.29       -0.68      5.47 o
  -2   6  12       55.61       64.05      2.98 o
  -1   6  12       14.89       16.96      2.20 o
   0   6  12        7.47        8.24      1.36 o
   1   6  12      353.92      389.31     12.10 o
   2   6  12       10.83       11.71      1.80 o
   3   6  12       58.70       57.42      2.36 o
 -10   7  12       41.57       37.00      1.90 o
  -9   7  12        0.32       -0.92      1.52 o
  -8   7  12        3.57        1.73      5.92 o
  -7   7  12        6.34        1.31      5.83 o
  -6   7  12        1.26       -4.19      5.67 o
  -5   7  12        2.26        0.71      6.04 o
  -4   7  12       66.73       61.25      2.94 o
  -3   7  12        0.09       -5.57      5.82 o
  -2   7  12      246.21      238.57      7.21 o
  -1   7  12       13.47       19.54      2.09 o
   0   7  12      201.52      232.51      7.21 o
   1   7  12        5.09        8.72      1.77 o
   2   7  12        0.01       -0.53      4.44 o
   3   7  12        7.79        7.64      1.43 o
  -9   8  12        9.84       11.10      1.47 o
  -8   8  12       16.13       15.70      1.97 o
  -7   8  12        2.31        2.36      5.14 o
  -6   8  12        3.27        4.53      1.76 o
  -5   8  12        1.89       -5.49      5.99 o
  -4   8  12       18.65       18.27      2.22 o
  -3   8  12       87.20       87.10      3.38 o
  -2   8  12      146.68      154.63      4.18 o
  -1   8  12       93.45      103.60      3.68 o
   0   8  12        1.26       -2.09      3.41 o
   1   8  12       13.34       14.95      1.83 o
   2   8  12        0.35        3.17      1.34 o
  -8   9  12        0.73        2.43      1.42 o
  -7   9  12       17.72       20.10      1.95 o
  -6   9  12        5.18       -1.75      4.63 o
  -5   9  12        5.23        6.90      1.81 o
  -4   9  12        1.07        7.82      2.05 o
  -3   9  12       24.34       21.35      2.34 o
  -2   9  12       14.92       12.48      1.96 o
  -1   9  12        6.34        1.21      4.52 o
   0   9  12       16.44       18.05      1.37 o
   1   9  12       33.04       28.56      2.00 o
   2   9  12       51.49       53.84      2.10 o
  -7  10  12        1.39       -0.39      3.64 o
  -6  10  12       17.28       13.96      1.83 o
  -5  10  12        2.00        2.25      1.59 o
  -4  10  12        2.44        1.17      1.51 o
  -3  10  12      133.70      142.30      3.97 o
  -2  10  12       29.96       37.22      2.18 o
  -1  10  12        1.18       -2.01      4.81 o
   0  10  12       16.88       14.11      1.15 o
   1  10  12        1.95       -3.01      3.62 o
  -6  11  12        0.38       -1.04      3.44 o
  -5  11  12        1.96        0.00      3.83 o
  -4  11  12        1.87        0.43      3.94 o
  -3  11  12        5.35        5.82      1.36 o
  -2  11  12       65.46       73.07      2.40 o
  -1  11  12       21.29       22.89      1.72 o
   0  11  12        0.15        0.47      1.12 o
 -11   1  13        3.65        4.35      2.12 o
 -10   1  13        9.34        6.50      2.76 o
  -9   1  13       25.49       22.90      1.84 o
  -8   1  13       17.57       15.03      1.73 o
  -7   1  13       19.24       20.63      4.25 o
  -6   1  13      261.97      252.43      5.34 o
  -5   1  13      101.06      103.98      2.85 o
  -4   1  13      112.31      107.89      2.33 o
  -3   1  13       84.84       92.69     10.12 o
  -2   1  13       84.50       80.04      2.79 o
  -1   1  13        4.48        2.10      3.14 o
   0   1  13       21.13       19.27      1.44 o
   1   1  13       30.30       29.21      1.72 o
   2   1  13      299.19      288.34      6.16 o
   3   1  13       75.15       77.64      2.44 o
   4   1  13       16.45       12.50      1.12 o
 -11   2  13        9.36        8.84      1.69 o
 -10   2  13        0.07        1.90      1.80 o
  -9   2  13       19.63       17.79      2.32 o
  -8   2  13       61.36       63.23      3.10 o
  -7   2  13      138.18      138.53      4.12 o
  -6   2  13      277.50      298.58      8.83 o
  -5   2  13       48.66       47.08      2.73 o
  -4   2  13        2.76       -1.80      4.98 o
  -3   2  13      166.86      169.09      5.02 o
  -2   2  13       47.67       55.80      2.69 o
  -1   2  13       78.86       73.20      3.02 o
   0   2  13       57.81       61.08      2.04 o
   1   2  13       78.28       83.55      3.27 o
   2   2  13       76.58       77.70      3.14 o
   3   2  13        4.45        3.32      1.46 o
   4   2  13        0.62       -0.36      1.21 o
 -11   3  13       13.55       11.43      1.61 o
 -10   3  13        6.22        6.37      1.89 o
  -9   3  13        1.84       -3.81      7.12 o
  -8   3  13       14.76       18.77      2.41 o
  -7   3  13        2.50       -7.15      7.15 o
  -6   3  13        8.34        7.43      2.20 o
  -5   3  13       19.94       21.81      2.35 o
  -4   3  13       41.70       41.44      2.59 o
  -3   3  13       39.29       45.78      2.49 o
  -2   3  13        3.97        6.62      1.92 o
  -1   3  13      149.61      145.98      4.20 o
   0   3  13      212.36      212.87      7.45 o
   1   3  13       10.03        0.70      6.66 o
   2   3  13       82.47       72.31      2.89 o
   3   3  13       51.79       43.39      2.31 o
   4   3  13        3.96        1.40      1.22 o
 -10   4  13        9.69       10.26      1.86 o
  -9   4  13      104.42      103.06      3.46 o
  -8   4  13       20.76       19.20      2.48 o
  -7   4  13        6.91        5.92      2.08 o
  -6   4  13        9.07        2.08      6.24 o
  -5   4  13       83.87       87.49      3.32 o
  -4   4  13       72.37       74.49      3.17 o
  -3   4  13       90.26       98.40      3.39 o
  -2   4  13       76.20       76.47      3.19 o
  -1   4  13       91.40       94.59      3.37 o
   0   4  13       62.25       61.55      2.09 o
   1   4  13       61.71       71.84      3.05 o
   2   4  13        1.29        1.35      1.51 o
   3   4  13       12.04        8.84      1.61 o
 -10   5  13       32.06       27.23      1.92 o
  -9   5  13       70.47       56.44      2.79 o
  -8   5  13        0.01        1.38      1.85 o
  -7   5  13      263.23      261.11      7.56 o
  -6   5  13        4.65       12.52      2.06 o
  -5   5  13        3.00        3.93      1.93 o
  -4   5  13        1.13        2.45      1.73 o
  -3   5  13       34.77       34.09      2.52 o
  -2   5  13       63.19       64.48      3.07 o
  -1   5  13      138.15      147.30      5.11 o
   0   5  13        0.74        1.08      1.48 o
   1   5  13      106.43      118.81      3.53 o
   2   5  13       41.27       39.19      2.22 o
   3   5  13        1.45       -4.08      4.39 o
 -10   6  13        8.50       10.14      1.50 o
  -9   6  13        6.56       -1.00      4.52 o
  -8   6  13       49.39       41.08      2.66 o
  -7   6  13      236.12      207.49      6.85 o
  -6   6  13      120.63      114.30      3.82 o
  -5   6  13       17.35       14.60      2.21 o
  -4   6  13        0.72        0.26      1.93 o
  -3   6  13       29.50       34.45      2.55 o
  -2   6  13        8.59        2.11      6.33 o
  -1   6  13       31.19       32.04      2.52 o
   0   6  13        0.18       -3.21      5.69 o
   1   6  13      229.63      255.39      7.88 o
   2   6  13       70.36       76.37      2.68 o
   3   6  13        0.84       -0.53      1.16 o
  -9   7  13        0.80        0.84      3.92 o
  -8   7  13       46.55       48.52      2.47 o
  -7   7  13       17.01       13.46      2.08 o
  -6   7  13      104.03       98.97      3.56 o
  -5   7  13      122.31      137.69      4.25 o
  -4   7  13      185.03      180.30      5.76 o
  -3   7  13        0.38        0.69      5.92 o
  -2   7  13      252.95      248.80      7.22 o
  -1   7  13       19.89       14.37      2.20 o
   0   7  13      224.91      236.61     11.48 o
   1   7  13        0.96       -2.71      4.44 o
   2   7  13        0.16        2.23      1.25 o
  -9   8  13       12.52       12.16      1.45 o
  -8   8  13       87.60      101.93      3.15 o
  -7   8  13      102.75      102.99      3.22 o
  -6   8  13        7.34       11.10      1.84 o
  -5   8  13      129.00      117.82      3.69 o
  -4   8  13       21.62       21.88      2.25 o
  -3   8  13       38.35       36.81      2.77 o
  -2   8  13        5.13        9.26      1.99 o
  -1   8  13      191.91      204.76      6.32 o
   0   8  13        7.94        8.75      1.88 o
   1   8  13        5.65        6.25      1.39 o
   2   8  13       34.55       34.50      1.74 o
  -8   9  13       16.98       16.18      1.68 o
  -7   9  13       31.90       32.08      1.94 o
  -6   9  13       47.02       51.93      2.51 o
  -5   9  13       12.07       16.62      1.86 o
  -4   9  13      144.09      141.80      4.35 o
  -3   9  13       36.63       41.58      2.43 o
  -2   9  13       21.60       18.31      2.07 o
  -1   9  13       10.84        9.92      1.76 o
   0   9  13        4.48        5.06      1.07 o
   1   9  13       25.37       25.17      1.70 o
  -7  10  13        0.05       -2.97      2.97 o
  -6  10  13       40.47       43.58      2.09 o
  -5  10  13        6.87        7.73      1.50 o
  -4  10  13        4.05        6.57      1.56 o
  -3  10  13       60.86       70.37      2.65 o
  -2  10  13        0.72        1.33      1.46 o
  -1  10  13        3.74        3.40      1.35 o
   0  10  13        8.02        9.23      1.02 o
  -5  11  13       71.74       64.42      2.34 o
  -4  11  13       24.86       23.18      1.74 o
  -3  11  13       31.19       27.22      1.86 o
  -2  11  13        2.72        2.63      1.33 o
 -11   0  14       21.70       20.62      1.89 o
 -10   0  14        5.55        1.59      4.77 o
  -9   0  14        0.94        3.45      1.96 o
  -8   0  14       12.67        1.41      5.79 o
  -7   0  14      288.33      296.28      9.20 o
  -6   0  14      314.33      339.29      9.44 o
  -5   0  14      117.02      120.27      3.80 o
  -4   0  14        5.36        9.17      2.03 o
  -3   0  14        4.48        4.62      1.96 o
  -2   0  14       63.75       61.37      3.07 o
  -1   0  14      123.01      141.89      4.01 o
   0   0  14       75.17       78.50      2.21 o
   1   0  14      124.16      134.06      3.87 o
   2   0  14      153.46      145.85      4.53 o
   3   0  14       30.52       30.33      2.00 o
 -11   1  14        1.58       -0.85      1.44 o
 -10   1  14        5.80        3.95      2.26 o
  -9   1  14        5.25        3.80      4.15 o
  -8   1  14        8.94        2.28      1.93 o
  -7   1  14       58.92       62.88      2.25 o
  -6   1  14      606.41      621.99     15.51 o
  -5   1  14        0.89       -0.81      1.90 o
  -4   1  14       10.25        8.39      1.43 o
  -3   1  14       12.93       13.63      1.79 o
  -2   1  14       13.23       14.94      1.54 o
  -1   1  14      419.87      419.90      9.02 o
   0   1  14        0.62       -1.54      2.64 o
   1   1  14       13.59       19.29      1.47 o
   2   1  14        0.05       -0.57      1.91 o
   3   1  14       44.67       48.21      1.63 o
 -11   2  14        0.43       -0.69      3.91 o
 -10   2  14        0.14        0.00      1.69 o
  -9   2  14        0.37        1.72      1.92 o
  -8   2  14        0.42        4.88      1.93 o
  -7   2  14       44.53       54.19      2.97 o
  -6   2  14      254.88      250.98      8.28 o
  -5   2  14      132.68      143.31      4.53 o
  -4   2  14        0.09       -1.31      5.22 o
  -3   2  14        1.12        0.66      5.17 o
  -2   2  14      372.09      393.46     12.45 o
  -1   2  14        7.90       13.73      2.00 o
   0   2  14       38.91       45.53      1.92 o
   1   2  14        4.97       -4.66      5.84 o
   2   2  14       26.39       30.80      2.16 o
   3   2  14       27.79       24.89      1.75 o
 -11   3  14        0.56        1.20      1.36 o
 -10   3  14       13.90       17.17      1.86 o
  -9   3  14       13.97       13.22      2.06 o
  -8   3  14        0.78        1.72      2.03 o
  -7   3  14       93.48       91.67      3.58 o
  -6   3  14      122.43      112.55      3.68 o
  -5   3  14        0.05       -6.23      6.23 o
  -4   3  14        1.18       -4.01      5.43 o
  -3   3  14       11.71        9.83      2.05 o
  -2   3  14        8.97        8.16      2.17 o
  -1   3  14        0.02        2.10      4.37 o
   0   3  14        0.64        2.86      1.23 o
   1   3  14      137.14      151.35      4.45 o
   2   3  14       56.15       60.60      2.53 o
   3   3  14        2.94        0.00      3.71 o
 -10   4  14       25.71       25.57      2.02 o
  -9   4  14        2.91        0.00      5.41 o
  -8   4  14        0.07        0.00      5.41 o
  -7   4  14       29.23       29.83      2.53 o
  -6   4  14       71.99       72.78      3.11 o
  -5   4  14       45.54       54.59      2.90 o
  -4   4  14       20.27       21.17      2.39 o
  -3   4  14        0.27       -1.39      5.28 o
  -2   4  14      130.58      139.46      3.94 o
  -1   4  14       21.99       22.82      2.27 o
   0   4  14        6.65        1.36      4.40 o
   1   4  14       20.75       22.93      1.98 o
   2   4  14      295.51      279.63      7.60 o
   3   4  14       65.73       65.59      2.26 o
 -10   5  14       25.25       21.97      1.89 o
  -9   5  14        0.99       -1.43      1.74 o
  -8   5  14        0.00       -6.34      6.34 o
  -7   5  14        4.92        5.56      2.19 o
  -6   5  14        3.37        2.25      1.89 o
  -5   5  14      107.27      121.85      3.81 o
  -4   5  14       88.20       94.84      3.48 o
  -3   5  14        1.52        2.37      1.94 o
  -2   5  14      111.96      118.87      3.75 o
  -1   5  14       25.52       25.05      2.44 o
   0   5  14       11.31       12.00      3.14 o
   1   5  14        5.06        5.22      1.51 o
   2   5  14       25.57       27.00      1.82 o
 -10   6  14       74.33       82.07      2.43 o
  -9   6  14        1.99       -4.12      4.42 o
  -8   6  14       16.39       17.19      2.06 o
  -7   6  14       26.55       26.27      2.40 o
  -6   6  14        0.58        0.67      5.00 o
  -5   6  14      164.59      162.84      5.10 o
  -4   6  14        2.52        0.43      2.02 o
  -3   6  14       25.79       27.14      2.40 o
  -2   6  14       99.51       94.54      3.47 o
  -1   6  14       35.25       41.72      2.51 o
   0   6  14      150.94      152.96      3.31 o
   1   6  14       16.03       21.03      1.90 o
   2   6  14        8.00       10.75      1.42 o
  -9   7  14       12.14       11.22      1.67 o
  -8   7  14        4.61        2.97      1.68 o
  -7   7  14        0.44       -5.30      5.30 o
  -6   7  14      100.07      110.01      3.50 o
  -5   7  14       42.88       41.11      2.59 o
  -4   7  14        3.39       -4.00      5.89 o
  -3   7  14       31.16       -1.34      5.35 o
  -2   7  14       73.58       77.93      3.15 o
  -1   7  14      177.12      185.78      5.49 o
   0   7  14       18.03       15.94      1.34 o
   1   7  14       46.12       49.63      2.14 o
  -8   8  14        9.26        7.61      1.62 o
  -7   8  14        7.73        9.43      1.69 o
  -6   8  14        0.00       -4.48      4.68 o
  -5   8  14        0.11        0.30      1.63 o
  -4   8  14       20.35       21.22      2.25 o
  -3   8  14      146.12       -0.38      1.62 o
  -2   8  14        7.43        7.76      1.83 o
  -1   8  14       20.39       20.34      1.88 o
   0   8  14      125.42      129.70      6.07 o
   1   8  14        8.65        9.05      1.33 o
  -8   9  14       37.87       42.43      1.91 o
  -7   9  14       17.50       18.67      1.81 o
  -6   9  14       47.73       51.82      2.30 o
  -5   9  14       61.38       66.30      2.62 o
  -4   9  14       50.49       58.34      2.56 o
  -3   9  14        1.95        4.22      1.55 o
  -2   9  14       45.68       51.21      2.32 o
  -1   9  14       24.47       13.65      1.67 o
   0   9  14       53.96       57.79      2.45 o
  -6  10  14        2.15        1.40      3.16 o
  -5  10  14       13.23       14.26      1.60 o
  -4  10  14       34.13       37.10      1.93 o
  -3  10  14       14.69       16.34      1.67 o
  -2  10  14        6.50        6.14      1.46 o
  -1  10  14       56.58       67.52      2.21 o
 -11   1  15       88.94       86.79      2.48 o
 -10   1  15       19.86       21.92      1.43 o
  -9   1  15       60.43       55.31      2.08 o
  -8   1  15       71.42       71.48      2.33 o
  -7   1  15      281.47      265.19      5.64 o
  -6   1  15     1007.88     1074.70     22.73 o
  -5   1  15       64.77       70.36      2.64 o
  -4   1  15       53.27       55.55      3.19 o
  -3   1  15        3.88        6.12      1.37 o
  -2   1  15       83.26       92.93      2.80 o
  -1   1  15        2.98        2.07      1.33 o
   0   1  15       32.07       34.35      1.21 o
   1   1  15       62.29       65.17      2.88 o
   2   1  15       30.68       34.06      1.36 o
 -11   2  15       11.12       10.70      1.55 o
 -10   2  15        4.41       -3.26      4.68 o
  -9   2  15       33.84       32.25      2.50 o
  -8   2  15        0.22        2.02      4.81 o
  -7   2  15       17.89       18.43      2.35 o
  -6   2  15      422.14      417.30     13.17 o
  -5   2  15        3.00        4.18      2.03 o
  -4   2  15        9.95       13.28      2.20 o
  -3   2  15       12.35       15.38      2.21 o
  -2   2  15       12.09       18.99      2.09 o
  -1   2  15       30.54       26.30      2.50 o
   0   2  15        0.18        1.64      3.85 o
   1   2  15       35.30       39.49      2.41 o
   2   2  15       43.71       45.90      2.14 o
 -10   3  15        5.81        7.30      1.64 o
  -9   3  15       49.92       44.81      2.48 o
  -8   3  15        1.87       -0.66      5.30 o
  -7   3  15       88.42       83.79      3.34 o
  -6   3  15        4.23        4.01      2.12 o
  -5   3  15        1.48        3.60      1.88 o
  -4   3  15       20.90       22.87      2.35 o
  -3   3  15       28.41       25.11      2.46 o
  -2   3  15      260.40      267.97      8.70 o
  -1   3  15        2.16        0.68      4.75 o
   0   3  15      112.63      117.30      2.53 o
   1   3  15      115.13      111.62      3.22 o
   2   3  15       11.86       11.13      1.48 o
 -10   4  15       29.09       25.92      1.93 o
  -9   4  15        1.01       -3.21      4.73 o
  -8   4  15        2.19       -4.40      5.73 o
  -7   4  15        0.25       -6.17      6.17 o
  -6   4  15        0.41        2.34      1.93 o
  -5   4  15        6.40        7.64      2.00 o
  -4   4  15       18.77       24.27      2.21 o
  -3   4  15      113.16      118.73      3.81 o
  -2   4  15       22.47       23.03      2.24 o
  -1   4  15        8.62        9.67      1.91 o
   0   4  15       23.19       22.40      1.91 o
   1   4  15        4.28        1.02      4.72 o
   2   4  15       35.63       41.93      1.99 o
 -10   5  15       12.75       13.05      1.59 o
  -9   5  15        3.49        2.53      1.65 o
  -8   5  15       10.03       -5.27      5.83 o
  -7   5  15       20.42       20.87      2.20 o
  -6   5  15       14.09       13.44      2.14 o
  -5   5  15       24.00       17.41      2.44 o
  -4   5  15      189.94      215.28      6.11 o
  -3   5  15       36.38       35.29      2.50 o
  -2   5  15       24.36       24.81      2.28 o
  -1   5  15       22.84       22.02      2.13 o
   0   5  15       19.02       21.46      1.45 o
   1   5  15       12.55       13.86      1.62 o
   2   5  15       11.89       13.54      1.40 o
  -9   6  15        0.23        2.28      1.37 o
  -8   6  15        7.37        9.92      1.78 o
  -7   6  15       98.13      111.15      3.37 o
  -6   6  15       33.86       34.34      2.40 o
  -5   6  15       12.27       14.53      2.14 o
  -4   6  15       30.94       30.82      2.35 o
  -3   6  15       22.80       24.56      2.31 o
  -2   6  15        2.87        2.93      1.77 o
  -1   6  15       48.98       47.25      2.54 o
   0   6  15      111.88      116.52      2.46 o
   1   6  15       36.27       40.51      2.00 o
  -9   7  15        0.03        1.00      1.27 o
  -8   7  15       19.40       18.48      1.84 o
  -7   7  15      123.71      131.16      4.04 o
  -6   7  15        0.02       -2.31      5.35 o
  -5   7  15        5.11        4.18      1.94 o
  -4   7  15       11.34       11.16      1.97 o
  -3   7  15        0.06       -4.24      4.66 o
  -2   7  15       28.78       25.68      2.25 o
  -1   7  15       33.70       35.11      2.17 o
   0   7  15        8.06        6.58      1.44 o
   1   7  15        0.95        2.21      1.14 o
  -8   8  15        0.32        1.01      1.32 o
  -7   8  15        5.13       -2.61      3.84 o
  -6   8  15        0.36        2.23      1.44 o
  -5   8  15        3.79        2.91      1.63 o
  -4   8  15        8.11        4.76      1.74 o
  -3   8  15      189.45      183.12      5.64 o
  -2   8  15       46.97       47.93      2.35 o
  -1   8  15        7.31        6.06      1.39 o
   0   8  15        3.11        0.54      2.24 o
  -7   9  15       43.61       49.41      2.08 o
  -6   9  15       67.74       -0.39      3.84 o
  -5   9  15       50.25       45.64      2.24 o
  -4   9  15        2.70        4.11      1.46 o
  -3   9  15        8.81       10.68      1.52 o
  -2   9  15      131.24      123.38      3.46 o
  -1   9  15       82.23       75.11      2.33 o
  -5  10  15       57.75       60.92      2.15 o
  -4  10  15       44.44       43.34      2.01 o
  -3  10  15       15.15       17.26      1.49 o
 -10   0  16        1.35       -4.54      4.54 o
  -9   0  16        1.42        0.00      5.77 o
  -8   0  16      196.64      174.75      5.48 o
  -7   0  16      343.97      372.19     10.04 o
  -6   0  16      334.72      364.49     12.23 o
  -5   0  16       71.94       88.48      3.51 o
  -4   0  16      215.92      241.47      7.26 o
  -3   0  16       95.53       93.95      3.53 o
  -2   0  16       36.65       33.31      2.55 o
  -1   0  16      236.93      248.15      6.87 o
   0   0  16       11.07        8.31      3.50 o
   1   0  16       59.93       67.41      2.54 o
   2   0  16       21.64       20.91      1.51 o
 -10   1  16        0.47        0.67      3.02 o
  -9   1  16       36.81       44.49      1.80 o
  -8   1  16       18.00       19.20      2.19 o
  -7   1  16        7.33        9.37      1.82 o
  -6   1  16      258.41      241.06      4.84 o
  -5   1  16      209.26      228.24      5.02 o
  -4   1  16        0.28       -0.77      1.83 o
  -3   1  16      184.41      206.23      4.37 o
  -2   1  16       16.70       18.22      2.00 o
  -1   1  16        1.93        1.50      2.39 o
   0   1  16       35.60       44.13      1.22 o
   1   1  16        0.43        1.35      1.36 o
   2   1  16       32.22       39.18      1.31 o
 -10   2  16        5.76        3.70      1.56 o
  -9   2  16        1.62        0.55      5.24 o
  -8   2  16        3.67        7.26      1.89 o
  -7   2  16       10.71       13.39      2.24 o
  -6   2  16      324.70      337.99      9.69 o
  -5   2  16       92.98      103.04      3.55 o
  -4   2  16       90.33       95.65      3.54 o
  -3   2  16       11.77       15.82      2.08 o
  -2   2  16        2.10        1.35      4.77 o
  -1   2  16        3.59       -5.60      5.60 o
   0   2  16       16.48       17.26      2.78 o
   1   2  16        2.59       -0.91      4.42 o
   2   2  16        2.31        2.81      1.16 o
 -10   3  16       56.44       59.61      2.43 o
  -9   3  16       13.69       13.53      1.95 o
  -8   3  16       47.31       53.76      2.74 o
  -7   3  16        1.41       -0.65      5.96 o
  -6   3  16       11.76        8.93      2.13 o
  -5   3  16        1.13        0.70      4.87 o
  -4   3  16       47.08       49.80      2.74 o
  -3   3  16       29.68       27.08      2.37 o
  -2   3  16        0.53        0.74      1.75 o
  -1   3  16        0.01       -4.33      4.98 o
   0   3  16       25.13       22.35      1.41 o
   1   3  16       53.31       59.78      2.26 o
 -10   4  16        0.97        1.84      1.41 o
  -9   4  16        3.42        4.61      1.59 o
  -8   4  16        0.41        1.14      4.88 o
  -7   4  16       64.92       62.42      2.76 o
  -6   4  16       11.50        8.77      2.10 o
  -5   4  16        7.92        7.24      1.97 o
  -4   4  16       96.31       98.69      3.50 o
  -3   4  16        3.55        4.52      1.94 o
  -2   4  16        7.84       -0.64      6.22 o
  -1   4  16        6.79        6.22      1.69 o
   0   4  16       69.15       76.70      2.72 o
   1   4  16       35.21       35.18      1.98 o
  -9   5  16        0.22        0.85      4.07 o
  -8   5  16        1.67       -1.56      4.31 o
  -7   5  16        1.78        1.17      1.77 o
  -6   5  16        0.05       -3.17      5.85 o
  -5   5  16        0.04        0.65      5.35 o
  -4   5  16        1.56       -5.87      6.09 o
  -3   5  16       57.62       61.10      2.87 o
  -2   5  16       14.64       15.14      1.96 o
  -1   5  16        1.49        1.35      1.65 o
   0   5  16       26.27       23.01      1.26 o
   1   5  16        1.34        0.89      1.19 o
  -9   6  16        6.41       -0.36      3.78 o
  -8   6  16        0.28        1.36      3.77 o
  -7   6  16       23.24       19.53      2.13 o
  -6   6  16        0.10        4.01      1.48 o
  -5   6  16       88.70        1.67      1.80 o
  -4   6  16        5.55       11.99      1.82 o
  -3   6  16        0.26       -1.67      1.67 o
  -2   6  16       10.17       10.26      1.84 o
  -1   6  16       96.12       97.51      2.96 o
   0   6  16        0.00        1.29      1.67 o
  -8   7  16        7.35        6.92      1.33 o
  -7   7  16        7.02        6.30      1.55 o
  -6   7  16        8.95        9.41      1.67 o
  -5   7  16        0.79       -1.62      4.07 o
  -4   7  16        8.09        8.43      1.72 o
  -3   7  16       21.05       25.35      2.01 o
  -2   7  16       13.13       12.16      1.64 o
  -1   7  16       52.39       48.67      2.24 o
   0   7  16        2.30        3.00      1.11 o
  -7   8  16       33.48       34.80      1.89 o
  -6   8  16        2.80       -0.84      4.09 o
  -5   8  16      198.63      210.22      6.33 o
  -4   8  16        0.16        0.45      4.17 o
  -3   8  16       10.73       14.98      1.57 o
  -2   8  16        1.81        2.71      1.35 o
  -1   8  16       57.17       60.75      2.11 o
  -6   9  16        0.15        0.09      1.22 o
  -5   9  16        3.54        3.17      1.33 o
  -4   9  16        5.79        6.92      1.37 o
  -3   9  16       47.40       51.89      2.09 o
 -10   1  17        1.44       -0.16      1.42 o
  -9   1  17        0.52       -0.65      1.49 o
  -8   1  17       37.81       34.93      3.34 o
  -7   1  17       30.08       33.87      1.80 o
  -6   1  17       15.98       16.09      1.93 o
  -5   1  17       86.09      100.08      3.73 o
  -4   1  17       49.26       51.43      3.01 o
  -3   1  17       15.63       16.97      1.72 o
  -2   1  17       30.24       27.75      1.59 o
  -1   1  17        0.06       -0.26      1.50 o
   0   1  17      108.10      109.37      1.78 o
   1   1  17       83.33       91.18      2.06 o
 -10   2  17        2.30        3.52      1.49 o
  -9   2  17        0.63        1.43      4.76 o
  -8   2  17       10.03        9.01      1.78 o
  -7   2  17       13.75        1.89      6.46 o
  -6   2  17      138.33      134.14      3.89 o
  -5   2  17        3.71        4.35      1.86 o
  -4   2  17        0.00       -3.34      5.70 o
  -3   2  17        7.79        7.34      1.83 o
  -2   2  17       19.05       24.23      2.00 o
  -1   2  17        0.40       -5.05      5.05 o
   0   2  17        9.11        9.51      1.06 o
   1   2  17        4.10        4.26      1.23 o
 -10   3  17        2.54       -1.99      3.89 o
  -9   3  17        0.19       -0.45      4.23 o
  -8   3  17       13.43       14.26      1.96 o
  -7   3  17        2.37        6.16      1.80 o
  -6   3  17       43.26       36.62      2.51 o
  -5   3  17       11.60       12.49      2.04 o
  -4   3  17       16.38       15.13      2.03 o
  -3   3  17       53.72       48.17      2.65 o
  -2   3  17       41.57       39.73      2.31 o
  -1   3  17        5.01        5.75      1.54 o
   0   3  17       18.80       15.00      1.14 o
  -9   4  17       31.60       40.41      2.06 o
  -8   4  17        0.57        1.13      1.59 o
  -7   4  17       36.78       39.78      2.31 o
  -6   4  17        1.47        3.36      1.79 o
  -5   4  17        8.27       -1.87      6.22 o
  -4   4  17       41.51       48.28      2.64 o
  -3   4  17       43.16       43.54      2.58 o
  -2   4  17      105.21       96.62      3.12 o
  -1   4  17        0.83        0.00      4.52 o
   0   4  17        0.68       -0.38      2.78 o
  -9   5  17       21.21       20.36      1.67 o
  -8   5  17        5.86        6.11      1.37 o
  -7   5  17        7.59        6.68      1.63 o
  -6   5  17        3.02        0.56      5.40 o
  -5   5  17       25.13       23.46      2.30 o
  -4   5  17        1.68        2.54      1.61 o
  -3   5  17        8.82        4.26      1.81 o
  -2   5  17       23.09       25.39      2.00 o
  -1   5  17      213.69      219.89      6.40 o
   0   5  17        0.40       -0.10      1.07 o
  -8   6  17       30.24       23.83      1.88 o
  -7   6  17       67.74       66.25      2.56 o
  -6   6  17       25.19       24.17      1.97 o
  -5   6  17       22.93       22.37      2.05 o
  -4   6  17        0.03        1.56      3.49 o
  -3   6  17       19.36       20.86      1.94 o
  -2   6  17        6.28        3.65      1.56 o
  -1   6  17       35.70       38.70      2.02 o
  -8   7  17       12.17       13.58      1.44 o
  -7   7  17       36.09       35.92      2.05 o
  -6   7  17       14.88       16.10      1.72 o
  -5   7  17        6.40        1.34      4.44 o
  -4   7  17        2.59       -0.89      3.71 o
  -3   7  17       26.25       28.48      1.89 o
  -2   7  17       11.30       12.43      1.47 o
  -6   8  17        1.08       -3.97      3.97 o
  -5   8  17        1.72        1.37      1.36 o
  -4   8  17        1.22        1.05      1.23 o
  -3   8  17       74.04       77.31      2.39 o
 -10   0  18       18.94       18.28      1.56 o
  -9   0  18        0.76       -1.48      1.48 o
  -8   0  18        0.92        0.85      1.68 o
  -7   0  18       19.97       19.20      2.08 o
  -6   0  18       59.85       65.94      2.89 o
  -5   0  18       45.40       50.36      2.69 o
  -4   0  18       78.30       89.42      3.26 o
  -3   0  18        6.23        4.50      1.74 o
  -2   0  18        0.43        1.65      1.50 o
  -1   0  18       39.04       36.73      2.06 o
   0   0  18      173.22      182.12      6.45 o
 -10   1  18        0.44        0.01      3.75 o
  -9   1  18       12.47        9.15      1.14 o
  -8   1  18      101.44       99.77      4.25 o
  -7   1  18        0.19        0.94      1.22 o
  -6   1  18       14.27       11.46      1.50 o
  -5   1  18        3.26        2.99      1.75 o
  -4   1  18      112.39      116.74      2.50 o
  -3   1  18        7.35       10.13      1.23 o
  -2   1  18        0.12        0.94      1.43 o
  -1   1  18        5.99        7.33      1.59 o
   0   1  18       10.76       10.95      0.73 o
  -9   2  18        1.62        0.56      1.49 o
  -8   2  18       85.74       76.46      2.81 o
  -7   2  18       37.38       46.54      2.53 o
  -6   2  18       15.54       20.35      2.05 o
  -5   2  18       12.14       -1.21      6.22 o
  -4   2  18       38.68       37.62      2.49 o
  -3   2  18       10.47       10.36      1.85 o
  -2   2  18        0.02       -0.44      1.44 o
  -1   2  18        0.03       -4.25      4.25 o
   0   2  18       53.15       54.10      1.43 o
  -9   3  18        3.87       -1.87      3.45 o
  -8   3  18        7.39        7.93      1.55 o
  -7   3  18        2.76        4.93      1.61 o
  -6   3  18        0.31        1.13      3.76 o
  -5   3  18       52.54       53.54      2.70 o
  -4   3  18        2.18        1.69      4.48 o
  -3   3  18        1.38       -2.13      4.20 o
  -2   3  18        4.41        5.78      1.60 o
  -1   3  18        0.42       -2.35      3.46 o
  -9   4  18       11.92       12.88      1.52 o
  -8   4  18        2.95       -4.58      4.58 o
  -7   4  18        0.13        1.97      4.77 o
  -6   4  18       10.02       -2.64      5.81 o
  -5   4  18       34.57       34.21      2.31 o
  -4   4  18        7.61        9.48      1.66 o
  -3   4  18       17.51       20.93      1.92 o
  -2   4  18        1.07        2.83      1.27 o
  -1   4  18        0.02       -0.70      3.04 o
  -8   5  18        3.39        2.87      1.35 o
  -7   5  18        8.12        7.12      1.57 o
  -6   5  18       37.52       39.57      2.26 o
  -5   5  18        3.31        0.98      4.38 o
  -4   5  18       56.42       56.81      2.45 o
  -3   5  18       25.32       29.05      1.88 o
  -2   5  18        2.06        2.17      1.28 o
  -8   6  18        5.70        6.89      1.34 o
  -7   6  18       11.40        9.15      1.53 o
  -6   6  18        0.40        0.56      1.31 o
  -5   6  18        0.28        1.27      3.20 o
  -4   6  18        0.27        0.41      3.64 o
  -3   6  18        4.51        4.33      1.42 o
  -2   6  18       92.55       92.64      2.98 o
  -6   7  18        8.76       10.95      1.41 o
  -5   7  18       31.97       34.64      1.89 o
  -4   7  18        0.04       -1.65      2.94 o
  -9   1  19        2.12        1.74      0.96 o
  -8   1  19      127.38      116.98      2.62 o
  -7   1  19       10.55       13.82      6.80 o
  -6   1  19      126.79      128.43      2.56 o
  -5   1  19       32.16       39.42      1.62 o
  -4   1  19        0.40        1.38      1.03 o
  -3   1  19       15.83       18.45      1.24 o
  -2   1  19       20.06       21.85      1.27 o
  -1   1  19       38.50       37.11      1.60 o
  -9   2  19        0.99       -1.31      3.70 o
  -8   2  19      159.16      162.22      4.77 o
  -7   2  19       36.16       35.84      2.16 o
  -6   2  19        3.02       -4.56      4.56 o
  -5   2  19       28.78       32.58      2.02 o
  -4   2  19        9.23       10.70      1.78 o
  -3   2  19       22.20       24.73      1.80 o
  -2   2  19       10.05       10.04      1.55 o
  -8   3  19        0.28       -1.90      3.75 o
  -7   3  19        1.59        5.25      1.31 o
  -6   3  19       25.18       27.20      1.97 o
  -5   3  19       10.60       10.42      1.69 o
  -4   3  19       12.79        9.72      1.65 o
  -3   3  19        0.01       -3.67      3.67 o
  -2   3  19        0.78       -2.08      3.07 o
  -8   4  19        2.64        3.08      1.24 o
  -7   4  19       10.49        8.69      1.66 o
  -6   4  19        0.27       -1.29      4.13 o
  -5   4  19       34.01       36.48      2.07 o
  -4   4  19        0.14        0.00      3.52 o
  -3   4  19        0.17       -3.73      3.80 o
  -2   4  19        5.92        4.26      1.27 o
  -7   5  19        0.04        0.34      1.20 o
  -6   5  19       45.71       52.58      2.28 o
  -5   5  19        2.21       -3.02      3.16 o
  -4   5  19       21.77       28.79      1.79 o
  -3   5  19       19.05       16.85      1.53 o
  -6   6  19        0.29       -1.22      3.20 o
  -5   6  19       27.68       26.75      1.72 o
  -8   0  20        0.00        0.67      3.02 o
  -7   0  20       50.28       57.38      2.28 o
  -6   0  20       30.92       40.28      1.92 o
  -5   0  20       12.72       17.14      1.63 o
  -4   0  20       24.14       30.52      1.93 o
  -3   0  20       58.72       61.97      2.20 o
  -8   1  20       20.82       15.86      3.04 o
  -7   1  20       57.05       57.30      1.67 o
  -6   1  20        1.00       -3.12      3.12 o
  -5   1  20       43.85       49.56      1.51 o
  -4   1  20       35.33       47.03      1.50 o
  -3   1  20        0.27       -0.33      2.14 o
  -8   2  20      156.61      158.08      4.86 o
  -7   2  20       23.68       23.14      1.76 o
  -6   2  20        6.55       10.18      1.49 o
  -5   2  20       18.65       18.49      1.70 o
  -4   2  20       37.70       38.86      2.05 o
  -3   2  20        9.17        8.85      1.35 o
  -7   3  20        4.87        4.81      1.40 o
  -6   3  20        4.41       -2.50      4.08 o
  -5   3  20        6.07        0.72      4.05 o
  -4   3  20        0.04       -3.51      3.51 o
  -6   4  20       49.64       49.43      2.08 o
  -5   4  20        0.02       -3.56      3.56 o
 
